# Supplementary material for: Small RNAs in mycobacteria: an unfolding story
Source: Front Cell Infect Microbiol. 2014 Jul 24;4:96. doi: 10.3389/fcimb.2014.00096 (PMC4109619; doi:10.3389/fcimb.2014.00096)
Supplement: Supplementary file 1 [file DataSheet1.XLSX]

## Sheet: Sheet1
Small RNAs in mycobacteria: an unfolding story
Katie Haning, Seung Hee Cho, Lydia M. Contreras
Frontiers in Cellular & Infection Microbiology, 2014
Supplementary Table S1
Confirmed sRNAs in mycobacteria
All known sRNAs confirmed in mycobacteria are listed here by species.
Naming: Each sRNA has been named according to standard annotation proposed in (Lamichhane et al., 2013). In general, a name ending in a lowercase “c” indicates that the sRNA is encoded on the complementary or minus strand while all others are on the positive strand. Because some sRNAs listed here have unknown directions, an underscore “_” has been added to indicate this uncertainty. Previous name…
Confirmation: Many sRNAs have been confirmed by complementary probe in one species and then the same probe was tested in other species to detect homologs. In these cases, the sRNAs confirmed in the secondary species had not been previously mapped to the genome. By BLAST, we mapped sRNAs with highly similar sequences (a fragment in the secondary species of at least 50% length of the primary specie…
Ends: Many 5’ and 3’ ends are approximate and do not necessarily correspond to the often-variable lengths observed in northern blotting.
Neighboring genes: referenced as “left” and “right” from the positive strand perspective.
Homology: Limited to confirmed candidates among mycobacteria.
Differential expression: “↑” means the sRNA is more highly expressed under the specified condition and “↓” that the sRNA is expressed at a lower level. “Stationary phase” differential expression is relative to exponential phase.
Potential functions: Limited at this point, but are included where available.
Species	Name (Std)	Other names	Type	5' end	3' end	Length	Left ORF		Right ORF		Homology	Diff Expression	Potential Function	Reference
M. avium avium TMC724	ncMAV10380Ac	MAV_0380-0381	intergenic	372602	372509	94	MAV0380	tRNA-Ser	MAV0381	aspartate transaminase	ncRv13722Ac, ncBCG3782Ac, ncMSMEG16286A, 4.5S			Ignatov et al. 2012
M. avium avium TMC724	ncMAV10468Ac	igMAV_0468-0469	trans	458799	458494	305	MAV0468	hypothetical	MAV0469	HAD-superfamily protein IB hydrolase	ncRv13661A, ncBCG13719B, ncMSMEG16173A, 6S	high expression in mouse lungs, resistant mice ↓		Ignatov et al. 2013
M. avium avium TMC724	ncMAV10469A	igMAV_0469-0470	trans	459933	460045	112	MAV0469	HAD-superfamily protein IB hydrolase	MAV0470	hypothetical	ncRv13660Ac, ncBCG13718Ac, ncMSMEG6172Ac, 6C RNA	high expression in mouse lungs, resistant mice ↓		Ignatov et al. 2013
M. avium avium TMC724	ncMAV11034Ac	MAV_1034-1035	trans	973052	972924	129	MAV1034	hypothetical	MAV1035	hypothetical				Ignatov et al. 2012
M. avium avium TMC724	ncMAV11034Bc	igMAV_1034-1035	trans	973054	972924	130	MAV1034	hypothetical	MAV1035	hypothetical				Ignatov et al. 2013
M. avium avium TMC724	ncMAV11415Ac	MAV_1415-1416	trans or 3' UTR AS	1383757	1383641	117	MAV1415	mycoadenylate cyclase, A-chain	MAV1416	hypothetical				Ignatov et al. 2012
M. avium avium TMC724	ncMAV11415Bc	igMAV_1415-1416	trans	1383757	1383620	137	MAV1415	chain A, Myco adenylyl cyclase, holoenzyme	MAV1416	hypothetical				Ignatov et al. 2013
M. avium avium TMC724	ncMAV11531A	MAV_1531-1532	5' UTR	147308	1487557	91-250	MAV1531	murA, UDP-N-acetylglucosamine-1-carboxyvinyltransferase	MAV1532	16S rRNA				Ignatov et al. 2012
M. avium avium TMC724	ncMAV12868Ac	igMAV_2868-2869	trans	2895495	2895396	99	MAV2868	hypothetical	MAV2869	CopY family transcriptional regulator	ncRv11846Ac, ncMSMEG13628Ac, ncBCG11882Ac			Ignatov et al. 2013
M. bovis AF2122/97	ncMb0258Ac	T1	AS	303295	303138	157	Mb0258	nirB, nitrite reductase, large subunit	Mb0259	nitrite reductase [NAD(P)H] small subunit NirD				Golby et al. 2013
M. bovis AF2122/97	ncMb0258A	T2	sense	303260	303515	255	Mb0258	nirB, nitrite reductase, large subunit	Mb0259	nitrite reductase [NAD(P)H] small subunit NirD				Golby et al. 2013
M. bovis AF2122/97	ncMb1014Ac	T3	AS	1105193	1105085	108	Mb1014	prob adhesion component of ABC transporter	Mb1015	hypothetical				Golby et al. 2013
M. bovis AF2122/97	ncMb1014Bc	T4	AS	1105315	1105158	157	Mb1014	prob adhesion component of ABC transporter	Mb1015	hypothetical				Golby et al. 2013
M. bovis AF2122/97	ncMb1014A	T5	sense	1105158	1105315	157	Mb1014	prob adhesion component of ABC transporter	Mb1015	hypothetical				Golby et al. 2013
M. bovis AF2122/97	ncMb1618Ac	T6, as_Mb1618c	sense	1779131	1778876	255	Mb1618c	possible secreted lipase	Mb1619c	hypothetical				Golby et al. 2013
M. bovis AF2122/97	ncMb1672A	T7	sense	1840174	1840282	108	Mb1672c	hypothetical	Mb1673	PE family protein PE17				Golby et al. 2013
M. bovis AF2122/97	ncMb1t21A	T8	intergenic	1932158	1932315	157	Mbt21	proT, proline tRNA	Mb1749c	toxin of toxin-antitoxin system				Golby et al. 2013
M. bovis AF2122/97	ncMb1749A	T9	sense	1932452	1932707	255	Mb1749c	toxin of toxin-antitoxin system	Mb1750c	anti-toxin of toxin-antitoxin system				Golby et al. 2013
M. bovis AF2122/97	ncMb1750A	T10	sense	1932746	1933075	329	Mb1749c	toxin of toxin-antitoxin system	Mb1750c	anti-toxin of toxin-antitoxin system				Golby et al. 2013
M. bovis AF2122/97	ncMb1914Ac	T11, as_Mb1914c	sense	2123263	2122959	304	Mb1914c	short-chain type dehydrogenase/reductase	Mb1915c	hypothetical				Golby et al. 2013
M. bovis AF2122/97	ncMb2110A	T12	sense	2324463	2324571	108	Mb2110	hypothetical	Mb2111	pseudo				Golby et al. 2013
M. bovis AF2122/97	ncMb2116A	T13	AS	2328944	2329052	108	Mb2116c	dipeptidase PepE	Mb2117	5' - 3' exonuclease				Golby et al. 2013
M. bovis AF2122/97	ncMb2117Ac	T14	AS	2329591	2329483	108	Mb2117	5'-3' exonuclease	Mb2118c	hypothetical				Golby et al. 2013
M. bovis AF2122/97	ncMb2607Ac	T15	AS	2868467	2868310	157	Mb2606c	hypothetical	Mb2607	hypothetical				Golby et al. 2013
M. bovis AF2122/97	ncMb2607Bc	T16	AS	2868614	2868506	108	Mb2607	hypothetical	Mb2608	hypothetical				Golby et al. 2013
M. bovis AF2122/97	ncMb12837A_	T17	intergenic	3075740	3075848	108	Mb2837	hypothetical	Mb2838c	transposase				Golby et al. 2013
M. bovis AF2122/97	ncMb12837B_	T18	intergenic	3075887	3075995	108	Mb2837	hypothetical	Mb2838c	transposase				Golby et al. 2013
M. bovis AF2122/97	ncMb12837C_	T19	intergenic	3076622	3076730	108	Mb2838	hypothetical	Mb2838c	transposase				Golby et al. 2013
M. bovis AF2122/97	ncMb12837D_	T20	intergenic	3076769	3076877	108	Mb2838	hypothetical	Mb2838c	transposase				Golby et al. 2013
M. bovis AF2122/97	ncMb12839A_	T21	intergenic	3078728	3078836	108	Mb2839c	transposase	Mb2840c	hypothetical				Golby et al. 2013
M. bovis AF2122/97	ncMb12839B_	T22	intergenic	3079169	3079277	108	Mb2839c	transposase	Mb2840c	hypothetical				Golby et al. 2013
M. bovis AF2122/97	ncMb12839C_	T23	intergenic	3079903	3080011	108	Mb2839c	transposase	Mb2840c	hypothetical				Golby et al. 2013
M. bovis AF2122/97	ncMb3509A	T24	AS	3844577	3844685	108	Mb3508	hypothetical	Mb3509c	possible acyltransferase				Golby et al. 2013
M. bovis AF2122/97	ncMb3803Ac	T25, as_echA21	sense	4155805	4155501	304	Mb3803	echA21, enoyl-coA hydratase	Mb3804	lipase LipE				Golby et al. 2013
M. bovis AF2122/97	ncMb3927Ac	T26	sense	4316987	4317095	108	Mb3926c	hypothetical	Mb3927c	cons hypothetical				Golby et al. 2013
M. bovis BCG Pasteur 1173P2	ncBCG10186Ac	Bo78	intergenic	207337	207179	66, 100	BCG0186c	hypothetical	BCG0187c	PE family protein	ncRv10150Ac			Tsai et al. 2013
M. bovis BCG Pasteur 1173P2	ncBCG10281A	Mcr14, Mpr13	3' UTR	321523	321829	44, 50	BCG0281	fadA2, acetyl-CoA acyl tranferase	BCG0282c	fadE5, acyl-CoA dehydrogenase	ncRv10243A, ncMSMEG10373A			DiChiara et al. 2010
M. bovis BCG Pasteur 1173P2	ncBCG0352Ac	Bo130	partial AS	413416	413288	66-142	BCG0352	hypothetical	BCG0353	hypothetical				Tsai et al. 2013
M. bovis BCG Pasteur 1173P2	ncBCG10493Ac	Bo35	intergenic	576179	576104	48-100	BCG0493	hypothetical	BCG0494c	hypothetical				Tsai et al. 2013
M. bovis BCG Pasteur 1173P2	ncBCG0526A	Mcr19	cis	604743	606059	66-82	BCG0526	transcriptional regulatory protein	BCG0527	mannosyltransferase	ncRv0485A			DiChiara et al. 2010
M. bovis BCG Pasteur 1173P2	ncBCG10699A	Mpr20	3' UTR	779354	779685	82, 118	BCG0699	sugar kinase	BCG0700	rplJ, 50S ribosomal protein L10	ncMSMEG11363A			DiChiara et al. 2010
M. bovis BCG Pasteur 1173P2	ncBCG10734Ac	Bo32	partial AS	817571	817483	66-82	BCG0734	tuf, elongation factor Tu	BCG0735	hypothetical				Tsai et al. 2013
M. bovis BCG Pasteur 1173P2	ncBCG10735A	Mpr21	intergenic	818355	818508	100	BCG0735	hypothetical	BCG0736	fabG, 3-ketoacyl-ACP reductase				DiChiara et al. 2010
M. bovis BCG Pasteur 1173P2	ncBCG10862A	Mpr3	3' UTR, 3' UTR AS	935509	935656	66-118	BCG0862c	hypothetical	BCG0863c	hypothetical	ncMSMEG15796A			DiChiara et al. 2010
M. bovis BCG Pasteur 1173P2	ncBCG10960A	Bo53	intergenic	1044606	1044727	82-118	BCG0960	metal cation transporter ATPase ctpE	BCG0961	hypothetical				Tsai et al. 2013
M. bovis BCG Pasteur 1173P2	ncBCG11021A	Mcr2	3' UTR, 5' UTR	1108810	1109163	120	BCG1021	hypothetical	BCG1022	hypothetical				DiChiara et al. 2010
M. bovis BCG Pasteur 1173P2	ncBCG11109A	Mpr5	intergenic	1205186	1206209	118	BCG1109c	hypothetical	BCG1110	hypothetical				DiChiara et al. 2010
M. bovis BCG Pasteur 1173P2	ncBCG1131A	Mcr12	3' UTR	1228414	1228530	118	BCG1130	hypothetical	BCG1131	hypothetical				DiChiara et al. 2010
M. bovis BCG Pasteur 1173P2	ncBCG11150Ac	Bo60	intergenic	1247638	1247538	66, 100	BCG1150	cellulase celA2b	BCG1151	PE-PGRS family protein				Tsai et al. 2013
M. bovis BCG Pasteur 1173P2	ncBCG1218Ac	Mcr10	cds	1314472	1315515	120	BCG1218c	hypothetical	BCG1219c	hypothetical	ncRv1157A			DiChiara et al. 2010
M. bovis BCG Pasteur 1173P2	ncBCG11281A	Mpr6	5' UTR, 3' UTR	1394906	1395064	118	BCG1281	RNA polymerase sigma factor SigE	BCG1282	hypothetical	ncRv1222A			DiChiara et al. 2010
M. bovis BCG Pasteur 1173P2	ncBCG1323Ac	Mcr11	3' or 5' UTR AS	1439974	1439801	120	BCG1323	adenylyl cyclase	BCG1324	hypothetical	ncRv11264Ac	stationary phase ↑, low pH ↑, hypoxia ↑		DiChiara et al. 2010
M. bovis BCG Pasteur 1173P2	ncBCG11376A	Mcr3, Mpr7	5' UTR	1498091	1498360	118	BCG1376	murA, UDP-N-acetylglucosamine-1-carboxyvinyltransferase	BCGr17	16S rRNA	ncRv11315A, ncMSMEG14931Ac			DiChiara et al. 2010
M. bovis BCG Pasteur 1173P2	ncBCG1425Ac	Mcr15	5' UTR, 3' UTR	1562197	1561906	300	BCG1425c	hypothetical	BCG1426c	hypothetical	ncRv1364Ac			DiChiara et al. 2010
M. bovis BCG Pasteur 1173P2	ncBCG11448Ac	Bo71	intergenic	1588853	1588696	66	BCG1448	PPE family protein	BCG1449	integration host factor mihF	ncRv1387Ac			Tsai et al. 2013
M. bovis BCG Pasteur 1173P2	ncBCG11504A	Bo73	intergenic	1647817	1647853	66-82	BCG1504c	hypothetical	BCG1505c	hypothetical				Tsai et al. 2013
M. bovis BCG Pasteur 1173P2	ncBCG11603Ac	Bo29	uncategorized	1770012	1769806	66-82	BCG1603	glycerol-3-phosphate acyltransferase plsB1	BCG1604	fumarate reductase flavoprotein subunit frdA				Tsai et al. 2013
M. bovis BCG Pasteur 1173P2	ncBCG11679A	Mpr8	5' UTR	1857282	1857519	200	BCG1679c	lysS, lysyl-tRNA synthetase	BCG1680	infC, translation initiation factor IF-3				DiChiara et al. 2010
M. bovis BCG Pasteur 1173P2	ncBCG11821Ac	Mcr1	intergenic	2029427	2028973	454	BCG1821	PPE26, PPE family protein	BCG1822	PPE27, PPE family protein				DiChiara et al. 2010
M. bovis BCG Pasteur 1173P2	ncBCG11882Ac		intergenic	2097791	2097720	100-118	BCG1882c	transcriptional regulatory protein	BCG1883	hypothetical	ncRv11846Ac, ncMAV12868Ac, ncMSMEG13628Ac			Tsai et al. 2013
M. bovis BCG Pasteur 1173P2	ncBCG11896A	Mpr9	intergenic	2109671	2110123	100-118	BCG1896	apa, hypothetical	BCG1897	hypothetical				DiChiara et al. 2010
M. bovis BCG Pasteur 1173P2	ncBCG11923Ac	Mcr4	5' UTR	2137233	2136842	200-250	BCG1923c	fbpB, hypothetical	BCG1924	hypothetical				DiChiara et al. 2010
M. bovis BCG Pasteur 1173P2	ncBCG11948Ac	Bo27	partial sense	2157804	2157704	82-100	BCG1948c	ferric uptake regulation protein furA	BCG1949c	hypothetical				Tsai et al. 2013
M. bovis BCG Pasteur 1173P2	ncBCG10195A	Bo81	partial AS	2187700	2187796	66, 100	BCG2024c	PE family protein	BCG2025c	PE family protein				Tsai et al. 2013
M. bovis BCG Pasteur 1173P2	ncBCG12024Ac	Bo82	partial sense	2235286	2235196	82-100	BCG2024c	ferredoxin fdxA	BCG2025c	hypothetical				Tsai et al. 2013
M. bovis BCG Pasteur 1173P2	ncBCG12080A	Mpr10	5' and 3' UTR AS	2300737	2300821	100	BCG2080c	hypothetical	BCG2081c	cobaltochelatase subunit CobN				DiChiara et al. 2010
M. bovis BCG Pasteur 1173P2	ncBCG12107A	Bo86	intergenic	2325795	2325960	66-82	BCG2107	hypothetical	BCG2108	transmem serine/threonine-protein kinase j pknJ				Tsai et al. 2013
M. bovis BCG Pasteur 1173P2	ncBCG12128Ac	Bo87	partial sense	2351000	2350874	48-82	BCG2128c	hypothetical	BCG2129c	hypothetical	ncRv2111Ac			Tsai et al. 2013
M. bovis BCG Pasteur 1173P2	ncBCG2190Ac	Mcr5	cds	2416417	2415977	80	BCG2190c	regulatory protein	BCG2191	transmem serine/threonine-protein kinase L pknL	ncRv2175Ac			DiChiara et al. 2010
M. bovis BCG Pasteur 1173P2	ncBCGs24A		AS to 5' UTR	2479336	2479441	66-100	BCGs24	rnpB, miscRNA	BCG2244	hypothetical	ncMSMEG14302A			Tsai et al. 2013
M. bovis BCG Pasteur 1173P2	ncBCG2260Ac	Mcr16	cds	2496340	2495432	100	BCG2260	fabD, malonyl CoA-ACP transacylase	BCG2261	acpP, acyl carrier protein	ncRv2243c			DiChiara et al. 2010
M. bovis BCG Pasteur 1173P2	ncBCG12368Ac	Bo46	partial sense	2603016	2602916	100	BCG2368	hypothetical	BCG2369c	ESAT-6 like protein 6	ncRv2345Ac			Tsai et al. 2013
M. bovis BCG Pasteur 1173P2	ncBCG2411Ac	Mcr7	3' UTR	2657152	2657876	350-400	BCG2410	integral membrane protein	BCG2411	PE-PGRS family protein	ncRv2395A			DiChiara et al. 2010
M. bovis BCG Pasteur 1173P2	ncBCG12441A	Bo96	partial AS	2686849	2686989	66-142	BCG2441c	transposase	BCG2442c	hypothetical				Tsai et al. 2013
M. bovis BCG Pasteur 1173P2	ncBCG12462Ac	Bo47	partial AS	2705925	2705735	82-100	BCG2462c	rplU, 50S ribosomal protein L21	BCG2463	C4-dicarboxylate-transport transmem protein dctA				Tsai et al. 2013
M. bovis BCG Pasteur 1173P2	ncBCG2545A	Mpr1	intergenic	2813128	2813648	68-82	BCG2545c	fas, fatty acid synthase	BCG2546c	hypothetical				DiChiara et al. 2010
M. bovis BCG Pasteur 1173P2	ncBCG12583A	Mpr11	3' UTR	2845503	2845860	80-100	BCG2583	proline and glycine rich transmem protein	BCG2584	hypothetical	ncRv12560A,			DiChiara et al. 2010
M. bovis BCG Pasteur 1173P2	ncBCG12584A	Mpr12	5' UTR	2846597	2846740	118	BCG2584	hypothetical	BCG2585	glutamine-transport transmem ABC transporter	ncRv12562A,			DiChiara et al. 2010
M. bovis BCG Pasteur 1173P2	ncBCG2613A		sense	2885223	2885682	48-82	BCG2613	fatty-acid-CoA ligase fadD9	BCG2614	PE-PGRS family protein	ncMSMEG2161A			Tsai et al. 2013
M. bovis BCG Pasteur 1173P2	ncBCG2638A	Mcr17	AS, cds	2905055	2905642	82-90	BCG2638c	hypothetical	BCG2637c	phosphatidylinositol synthase pgsA1				DiChiara et al. 2010
M. bovis BCG Pasteur 1173P2	ncBCG2654Ac	Bo101	intergenic	2919337	2919277	48-66	BCG2654c	hypothetical	BCG2655	hypothetical				Tsai et al. 2013
M. bovis BCG Pasteur 1173P2	ncBCG12782Ac	Bo48	intergenic	3028936	3028876	48-66	BCG2782	alanine rich hydrolase	BCG2783c	fabG, 3-ketoacyl-ACP reductase				Tsai et al. 2013
M. bovis BCG Pasteur 1173P2	ncBCG12831A	Bo105	intergenic	3073445	3073541	66-82	BCG2831	hypothetical	BCG2832c	transposase				Tsai et al. 2013
M. bovis BCG Pasteur 1173P2	ncBCG12882A	Bo13	uncategorized	3126934	3127070	48-100	BCG2882c	glutamine synthetase glnA4	BCG2883c	methionine aminopeptidase mapB				Tsai et al. 2013
M. bovis BCG Pasteur 1173P2	ncBCG12925Ac		intergenic	3168331	3168273	100-118	BCG2925c	rplS, 50S ribosomal protein L19	BCG2926	alanine rich lipoprotein lppW	ncRv12904A, ncMSMEG12439Ac			Tsai et al. 2013
M. bovis BCG Pasteur 1173P2	ncBCG3025Ac	Mcr9, Mpr14	5' UTR/RS	3317835	3317473	66-82	BCG3025c	ilvB1, acetolactate synthase 1 catalytic subunit	BCG3026	low MW protein antigen 6 cfp6				DiChiara et al. 2010
M. bovis BCG Pasteur 1173P2	ncBCG3170Ac	Mcr18	AS, cds	3466385	3465675	82	BCG3170	nuoC, NADH dehydrogenase subunit C	BCG3171	nuoD, NADH dehydrogenase subunit D				DiChiara et al. 2010
M. bovis BCG Pasteur 1173P2	ncBCG3207A	Mpr2	5' UTR AS	3505334	3505565	68-82	BCG3207c	hypothetical	BCG3208	hypothetical				DiChiara et al. 2010
M. bovis BCG Pasteur 1173P2	ncBCG13209Ac	Mpr15	intergenic	3506773	3506235	66-82	BCG3209	transcriptional regulatory protein	BCG3210	hypothetical	ncRv3184A, ncMSMEG1967Ac			DiChiara et al. 2010
M. bovis BCG Pasteur 1173P2	ncBCG13415A	Mpr16	5' and 3' UTR AS	3731024	3731280	118	BCG3415c	hypothetical	BCG3416c	PPE55b, pseudo				DiChiara et al. 2010
M. bovis BCG Pasteur 1173P2	ncBCG13438Ac	Bo118	intergenic	3765977	3765917	48-66	BCG3438	tRNA/rRNA methylase spoU	BCG3439	PE-PGRS family protein				Tsai et al. 2013
M. bovis BCG Pasteur 1173P2	ncBCG13661A	Mpr17	3' UTR AS	4019618	4019895	82-118	BCG3661c	ATP-dep Clp protease ATP-binding subunit clpC	BCG3662c	lsr2 protein precursor	ncRv13596A			DiChiara et al. 2010
M. bovis BCG Pasteur 1173P2	ncBCG13709A	Mpr18	5' UTR	4065899	4066653	82-100	BCG3709	hypothetical	BCG3710	PE-PGRS family protein	ncRv13651A			DiChiara et al. 2010
M. bovis BCG Pasteur 1173P2	ncBCG13718Ac	Mpr19	intergenic	4072760	4072260	82	BCG3718c	hypothetical	BCG3719	hypothetical	ncRv13660Ac, ncMSMEG6172Ac, ncMAV10469A, 6C RNA			DiChiara et al. 2010
M. bovis BCG Pasteur 1173P2	ncBCG13719A	Mcr8	3' UTR	4073623	4074378	200	BCG3719	hypothetical	BCG3720c	hypothetical	ncRv13661B			DiChiara et al. 2010
M. bovis BCG Pasteur 1173P2	ncBCG13719B	Mpr4	intergenic	4073623	4074378	311	BCG3719	hypothetical	BCG3720c	hypothetical	ncRv13661A, ncMSMEG16173A, ncMAV10468Ac, 6S			DiChiara et al. 2010
M. bovis BCG Pasteur 1173P2	ncBCG3782Ac	Mcr6	4.5S RNA	4141696	4141913		BCG3782c	hypothetical	BCGt44	tRNA-Ser	ncMAV10380Ac, ncRv13722Ac, ncMSMEG16286A, 4.5S			DiChiara et al. 2010
M. bovis BCG Pasteur 1173P2	ncBCG13885A	Bo132	intergenic	4260533	4260610	66-82	BCG3885	hypothetical	BCG3886c	integral membrane transport protein mmpL8				Tsai et al. 2013
M. bovis BCG Pasteur 1173P2	ncBCG3930Ac	Mcr13	AS, cds	4315219	4315180	311	BCG3929	hypothetical	BCG3930	hypothetical				DiChiara et al. 2010
M. smegmatis MC2155	ncMSMEG10358Ac	IGR-11	intergenic	396653	396629	30	MSMEG0358	ribonucleoside-diphosphate reductase, beta subunit	MSMEG0359	hypothetical		stationary phase ↑		Li et al. 2012
M. smegmatis MC2155	ncMSMEG10373A	IGR-1, Sm 32/33	intergenic	417709	417796	44	MSMEG0373	3-ketoacyl-CoA thiolase	MSMEG0374	glycerolate oxidase	ncRv10243A, ncBCG10281A	stationary phase ↑		Li et al. 2012; Tsai et al. 2013
M. smegmatis MC2155	ncMSMEG10373B	IGR-2	intergenic	417852	417922	75	MSMEG0373	3-ketoacyl-CoA thiolase	MSMEG0374	glycerolate oxidase		stationary phase ↓		Li et al. 2012
M. smegmatis MC2155	ncMSMEG0430Ac	AS-10	AS, cds	505069	505021	30, 45	MSMEG0429	ferric uptake regulator	MSMEG0430	ISMsm4, transposase				Li et al. 2012
M. smegmatis MC2155	ncMSMEG0774A	Sm93	sense	858482	858588	66-118	MSMEG0773	acetyltransferase	MSMEG0774	hypothetical				Tsai et al. 2013
M. smegmatis MC2155	ncMSMEG0988A	AS-2	AS, cds	1060743	1060781	39, 95	MSMEG0988	1, 4-dihydroxy-2-naphthoate octaprenyltransferase	MSMEG0989	hypothetical				Li et al. 2012
M. smegmatis MC2155	ncMSMEG11016A	Sm49	intergenic	1086797	1087035	48-66	MSMEG1016	secreted protein	MSMEG1017	glutaredoxin				Tsai et al. 2013
M. smegmatis MC2155	ncMSMEG11192A	IGR-3	intergenic	1259355	1259459	100	MSMEG1192	M23 peptidase domain protein	MSMEG0374	TROVE domain protein		stationary phase ↓		Li et al. 2012
M. smegmatis MC2155	ncMSMEG1259Ac	AS-3	AS, cds	1348209	1348180	35	MSMEG1258	IS1096, tnpA protein	MSMEG1259	hypothetical		stationary phase ↑		Li et al. 2012
M. smegmatis MC2155	ncMSMEG1286A	AS-5	AS, cds	1377204	1377248	45	MSMEG1286	sulfatase family protein	MSMEG1287	cyclase/dehydrase				Li et al. 2012
M. smegmatis MC2155	ncMSMEG11310Ac	IGR-7	intergenic	1402449	1402404	35-80	MSMEG1310	TnpC protein	MSMEG1309	hypothetical				Li et al. 2012
M. smegmatis MC2155	ncMSMEG11363A	Sm35	intergenic	1458488	1458562	118	MSMEG1363	glucokinase	MSMEG1364	rplJ, 50S ribosomal protein L10	ncBCG10699A			DiChiara et al. 2010; Tsai et al. 2013
M. smegmatis MC2155	ncMSMEG11543Ac	IGR-8	intergenic	1634984	1634937	45	MSMEG1543	inducible aldehyde dehydrogenase	MSMEG1544	PduO protein		stationary phase ↓		Li et al. 2012
M. smegmatis MC2155	ncMSMEG11543A	IGR-9	intergenic	1634909	1634982	60	MSMEG1543	inducible aldehyde dehydrogenase	MSMEG1544	PduO protein		stationary phase ↓		Li et al. 2012
M. smegmatis MC2155	ncMSMEG1967Ac		AS to 3'	2049330	2049242	88	MSMEG1967	tetR family transcriptional regulator	MSMEG1968	oxidoreductase	ncRv3184A, ncBCG13209Ac			DiChiara et al. 2010
M. smegmatis MC2155	ncMSMEG2161A	Sm38	sense	2236980	2237466	48-82	MSMEG2161	hypothetical	MSMEG2162	MmcJ protein	ncBCG2613A			Tsai et al. 2013
M. smegmatis MC2155	ncMSMEG2230Ac	AS-1	AS, cds	2308053	2308039	15-100	MSMEG2230	aminohydrolase family	MSMEG2231	acyl-CoA synthetase				Li et al. 2012
M. smegmatis MC2155	ncMSMEG2395Ac	AS-12	AS, cds	2478294	2478275	20, 65	MSMEG2394	cystathionine gamma-lyase	MSMEG2395	D-alaline-D-alanine ligase		stationary phase ↑		Li et al. 2012
M. smegmatis MC2155	ncMSMEG12439Ac	Sm64	intergenic	2523008	2522888	100-118	MSMEG2439	LppW protein	MSMEG2440	ribosomal protein L19	ncRv12904A, ncBCG12925Ac			Tsai et al. 2013
M. smegmatis MC2155	ncMSMEG2514A	Sm67	AS	2600405	2600485	48-82	MSMEG2514	hypothetical	MSMEG2515	tyrosine recombinase XerC				Tsai et al. 2013
M. smegmatis MC2155	ncMSMEG2514B	Sm68	AS	2600389	2600701	82-100	MSMEG2514	hypothetical	MSMEG2515	tyrosine recombinase XerC				Tsai et al. 2013
M. smegmatis MC2155	ncMSMEG2771A	Sm11	partial AS	2835860	2835999	100-151	MSMEG2771	TrkA protein	MSMEG2772	amino acid permease				Tsai et al. 2013
M. smegmatis MC2155	ncMSMEG2830A	AS-11	AS, cds	2893945	2893989	45, 75	MSMEG2830	ISMsm4, transposase	MSMEG2831	hypothetical				Li et al. 2012
M. smegmatis MC2155	ncMSMEG3037A	Sm74	AS	3111233	3111268	66-82	MSMEG3037	transcription antitermination factor Nu	MSMEG3038	hypothetical				Tsai et al. 2013
M. smegmatis MC2155	ncMSMEG13628Ac	Sm76	intergenic	3690377	3690280	100-118	MSMEG3628	ComA operon protein 2	MSMEG3628	hypothetical	ncRv11846Ac, ncMAV12868Ac, ncBCG11882Ac			Tsai et al. 2013
M. smegmatis MC2155	ncMSMEG13679A	IGR-12	intergenic	3746852	3746907	50	MSMEG3679	phosphohydrolase	MSMEG3680	hypothetical				Li et al. 2012
M. smegmatis MC2155	ncMSMEG3749Ac	Sm41	sense	3815700	3815581	48-118	MSMEG3749	thiamin pyrophosphokinase, catalytic do	MSMEG3750	ppnK, inorganic polyphosphate/ATP-NAD kinase				Tsai et al. 2013
M. smegmatis MC2155	ncMSMEG4081Ac	AS-4	AS, cds	4156005	4155944	50	MSMEG4081	transposase IS116/IS110/IS902 family protein	MSMEG4082	monoxygenase		stationary phase ↑		Li et al. 2012
M. smegmatis MC2155	ncMSMEG4159A	AS-8	5' UTR and AS, cds	4239459	4239551	60-93	MSMEG4159	IS6120, transposase	MSMEG4160	hypothetical				Li et al. 2012
M. smegmatis MC2155	ncMSMEG4206A	Sm42	AS	4290417	4290537	48-118	MSMEG4206	putative transcriptional regulator	MSMEG4207	universal stress protein family protein				Tsai et al. 2013
M. smegmatis MC2155	ncMSMEG14302A	Sm82	intergenic	4392939	4393039	66-100	MSMEG4302	adenylate cyclase, putative	MSMEG4303	methyltransferase	ncBCGs24A			Tsai et al. 2013
M. smegmatis MC2155	ncMSMEG14931Ac	Sm19	intergenic	5029661	5029530	100-118	MSMEG4931	rrsB, 16S ribosomal RNA	MSMEG4932	murA, UDP-N-acetylglucosamine 1-carboxyvinyltransferase	ncRv11315A, ncBCG11376A			DiChiara et al. 2010; Tsai et al. 2013
M. smegmatis MC2155	ncMSMEG4963Ac	AS-7	AS, cds	5060064	5059992	80	MSMEG4961	hypothetical	MSMEG4963	peptide synthetase ScpsB, putative		stationary phase ↑		Li et al. 2012
M. smegmatis MC2155	ncMSMEG5181A	AS-9	AS, cds	5280688	5280812	120	MSMEG5181	IS1549, transposase	MSMEG5182	2-nitropropane dioxygenase		stationary phase ↓		Li et al. 2012
M. smegmatis MC2155	ncMSMEG15795c	IGR-5	intergenic	5862639	5862466	70, 130	MSMEG5795	4-amino-4-deoxychorismate	MSMEG5794	hypothetical				Li et al. 2012
M. smegmatis MC2155	ncMSMEG15796A	Sm46	intergenic	5864890	5864989	82	MSMEG5796	Glycine cleavage T-protein	MSMEG5797	hypothetical	ncBCG10862A			DiChiara et al. 2010; Tsai et al. 2013
M. smegmatis MC2155	ncMSMEG5935A	AS-6	AS, cds	5994696	5994732	35	MSMEG5934	hypothetical	MSMEG5935	ATP-dep DNA helicase				Li et al. 2012
M. smegmatis MC2155	ncMSMEG15967Ac	IGR-10	intergenic	6032710	6032694	30	MSMEG5967	glucose-methanol-choline oxidoreductase	MSMEG5968	polysaccharide biosynthesis protein		stationary phase ↓		Li et al. 2012
M. smegmatis MC2155	ncMSMEG6172Ac		sense	6241224	6241136	93	MSMEG6172	hypothetical	MSMEG6173	morphological differentiation-associated protein	ncRv13660Ac, ncBCG13718Ac, ncMAV10469A, 6C RNA			Li et al. 2012
M. smegmatis MC2155	ncMSMEG16173A	Sm47	intergenic	6242319	6242668	282, 311	MSMEG6173	morphological differentiation-associate	MSMEG6174	transcriptional regulator, IclR family	ncBCG13719B, ncRv13661A, ncMAV10468Ac, 6S			DiChiara et al. 2010; Arnvig et al. 2011; Tsai et al. 2013
M. smegmatis MC2155	ncMSMEG16286A		intergenic	6352830	6352917	87	MSMEG6286	aspartate transminase	MSMEG6287	tRNA-Ser	ncMAV10380Ac, ncRv13722Ac, ncBCG3782Ac, 4.5S			DiChiara et al. 2010
M. smegmatis MC2155	ncMSMEG16507A	IGR-4	intergenic	6570010	6570125	120	MSMEG6507	glycogen debranching enzyme	MSMEG6508	MarR-family transcriptional regulator		stationary phase ↓		Li et al. 2012
M. smegmatis MC2155	ncMSMEG16675A	IGR-6	intergenic	6728845	6728892	50	MSMEG6675	hypothetical	MSMEG6676	prob cons transmem protein				Li et al. 2012
M. smegmatis MC2155	ncMSMEG6799A	Sm90	sense	6845964	6846035	48-66	MSMEG6799	carboxymuconolactone decarboxylase	MSMEG6798	rbsR, ribose operon repressor				Tsai et al. 2013
M. tuberculosis CDC1551	ncMT11302Ac	ncrMT1302	intergenic	1412695	1412587	40-109	MT1302	adenylate cyclase, putative	MT1303	hypothetical		stationary phase ↑, limited nutrients ↑, low pH ↓, rifampicin ↓, cAMP ↑↓, infection (mouse lung) ↑		Pelly et al. 2012
M. tuberculosis CDC1551	ncMT2183Ac		riboswitch	2382774	2382623	152	MT2182c	hisE, phosphoribosyl-ATP pyrophosphatase	MT2183c	metE, 5-methyltetrahydrofolate, homocysteine methyltransferase			transcriptional regulation of metE by B12 sensing	Warner 2007
M. tuberculosis H37Ra	ncMRA11157Ac		AS to 3' UTR	1276983	1276721	40	MRA1157	hypothetical	MRA1158	hypothetical	ncRv11147Ac			Miotto et al. 2012
M. tuberculosis H37Ra	ncMRA3458Ac		5' UTR	3846136	3845966	170	MRA3458	co-chaperonin GroES	MRA3459	gcp, DNA-binding/iron metalloprotein/AP endonuclease	ncRv3418Ac			Miotto et al. 2012
M. tuberculosis H37Ra	ncMRA3622A		AS to 5' UTR	4034108	4034237	70	MRA3622	transcription factor	MRA3623	lipoprotein LpqE	ncRv3583A			Miotto et al. 2012
M. tuberculosis H37Rv	ncRv10150Ac		intergenic	177438	177280	66, 100	Rv0150c	hypothetical	Rv0151c	PE family protein PE1	ncBCG10186Ac			Tsai et al. 2013
M. tuberculosis H37Rv	ncRv10243A	F6, MTS0194	trans	293604	293705	55, 110	Rv0243	fadA2, acetyl-CoA acyl tranferase	Rv0244c	fadE5, acyl-CoA dehydrogenase	ncMSMEG10373A, ncBCG10281A	H2O2 ↑, pH ↑, stationary phase ↑, up-regulated by SigF		Arnvig & Young 2009; DiChiara et al. 2010; Arnvig et. al 2011; Hartkoorn 2012
M. tuberculosis H37Rv	ncRv0412A	54	AS, cds	498401	498455	75	Rv0411c	prob glutamine-binding lipoprotein GlnH	Rv0412c	possible cons membrane protein				Miotto et al. 2012
M. tuberculosis H37Rv	ncRv0485A		sense	575033	575069	66-82	Rv0485	possible transcriptional regulatory protein	Rv0486	glycosyltransferase MshA	ncBCG0526A			DiChiara et al. 2010
M. tuberculosis H37Rv	ncRv10537A	76	5'/3' UTRs	629877	629975	98	Rv0537c	prob integral membrane protein	Rv0538	possible cons membrane protein				Miotto et al. 2012
M. tuberculosis H37Rv	ncRv10609AA	B55, MTS0479	trans	704187	704247	61	Rv0609A	cons hypothetical	Rv0610c	hypothetical		H2O2 ↑		Arnvig & Young 2009; Arnvig et al. 2011
M. tuberculosis H37Rv	ncRv0636A	1029	AS	732392	732787	395	Rv0635	(3R)-hydroxyacyl-ACP dehydratase subunit HadA	Rv0636	(3R)-hydroxyacyl-ACP dehydratase subunit HadB				Miotto et al. 2012
M. tuberculosis H37Rv	ncRv10710A	106	5'/3' UTRs	806185	806218	33	Rv0710	30S ribosomal protein S17 RpsQ	Rv0711	possible arylsulfatase AtsA				Miotto et al. 2012
M. tuberculosis H37Rv	ncRv0824A	Asdes	cis	918264	918458	48-195	Rv0824c	desA1, essential fatty acid desaturases	Rv0825c	hypothetical				Arnvig & Young 2009
M. tuberculosis H37Rv	ncRv0842Ac	1080	AS to 5'	938239	937956	230	Rv0841	prob cons transmem protein	Rv0842	prob cons integral membrane protein				Miotto et al. 2012
M. tuberculosis H37Rv	ncRv0932A	135	AS, cds	1040645	1040938	45, 250	Rv0932c	periplasmic phosphate-binding lipoprotein PstS2	Rv0933	phosphate-transport ATP-binding ABC transporter PstB				Miotto et al. 2012
M. tuberculosis H37Rv	ncRv10932Ac	1096	intergenic	1041165	1041129	55-300	Rv0932c	periplasmic phosphate-binding lipoprotein PstS2	Rv0933	phosphate-transport ATP-binding ABC transporter PstB				Miotto et al. 2012
M. tuberculosis H37Rv	ncRv11051A	MTS0823		1175225	1175315	91	Rv1051c	hypothetical	Rv1052	hypothetical	ncBCG11109A			DiChiara et al. 2010; Arnvig et al. 2011
M. tuberculosis H37Rv	ncRv11075A	149	intergenic	1200555	1200605	75	Rv1075c	cons exported protein	Rv1076	possible lipase LipU				Miotto et al. 2012
M. tuberculosis H37Rv	ncRv11092c	MTS0858	trans	1220388	1220487	100	Rv1092c	coaA, prob pantothenate kinase CoaA	Rv1093	glyA1, serine hydroxymethyltransferase 1 GlyA1				Arnvig et al. 2011
M. tuberculosis H37Rv	ncRv11147Ac	MTS0903, 1137	intergenic	1275549	1276297	40, 100	Rv1147	hypothetical	Rv1148c	hypothetical	ncMRA11157Ac	stationary phase ↓		Arnvig et al. 2011; Miotto et al. 2012
M. tuberculosis H37Rv	ncRv1157A		cis	1283693	1283815	123	Rv1157c	cons ala-, pro-rich protein	Rv1158c	cons hypothetical ala-, pro-rich protein	ncBCG1218Ac			DiChiara et al. 2010
M. tuberculosis H37Rv	ncRv11160A	161	intergenic	1287126	1287201	160, 180	Rv1160	prob mutator protein MutT2	Rv1161	respiratory nitrate reductase (alpha chain) NarG				Miotto et al. 2012
M. tuberculosis H37Rv	ncRv11174Ac	1149	5' UTR	1306073	1306038	30-80	Rv1174c	low MW T-cell antigen TB8.4	Rv1175c	prob NADPH dep 2,4-dienoyl-CoA reductase FadH				Miotto et al. 2012
M. tuberculosis H37Rv	ncRv1222A		trans	1365274	1365365	92	Rv1221	sigE, alternative RNA polymerase sigma factor SigE	Rv1222	rseA, anti-sigma factor RseA	ncBCG11281A			DiChiara et al. 2010
M. tuberculosis H37Rv	ncRv11230c	RNA2	trans	1374224	1374270	46	Rv1230c	membrane protein	Rv1231c	membrane protein				McGuire et al. 2012
M. tuberculosis H37Rv	ncRv11248c	RNA3	trans	1393055	1393140	85	Rv12348c	sucA	Rv1249c	membrane protein				McGuire et al. 2012
M. tuberculosis H37Rv	ncRv11264Ac	MTS0997	trans	1413224	1413094	131	Rv1264	adenylyl cyclase	Rv1265	hypothetical	ncBCG1323Ac	stationary phase ↑, ΔcAMP receptor protein ↓, infection (mouse lung) ↑		DiChiara et al. 2010; Arnvig et al. 2011
M. tuberculosis H37Rv	ncRv11296A	189	3' UTR	1453007	1453060	50	Rv1296	prob homoserine kinase ThrB	Rv1297	prob transcription termination factor Rho homolog				Miotto et al. 2012
M. tuberculosis H37Rv	ncRv11315A		trans	1471619	1471742	124	Rv1315	prob UDP-N-acetylglucosamine 1-carboxyvinyltransferase MurA	Rvnr01	rrs, ribosomal RNA 16S	ncMSMEG14931Ac, ncBCG11376A		regulation by SigH	DiChiara et al. 2010
M. tuberculosis H37Rv	ncRv1nr02A	193	3' UTR or 5' UTR	1476825	1476884	35, 75	Rvnr02	rrl, ribosomal RNA 23S	Rvnr03	rrf, ribosomal RNA 5S				Miotto et al. 2012
M. tuberculosis H37Rv	ncRv1364Ac		trans	1535716	1535417	300	Rv1363c	possible membrane protein	Rv1364c	possible sigma factor regulatory protein	ncBCG1425Ac			DiChiara et al. 2010
M. tuberculosis H37Rv	ncRv1374A	MTS1082	cis	1547129	1547268	150	Rv1373	Glycolipid sulfotransferase	Rv1374c	hypothetical		stationary phase ↓		Arnvig et al. 2011
M. tuberculosis H37Rv	ncRv1387Ac		5' AS	1563699	1563542	66	Rv1387	PPE family protein PPE20	Rv1388	putative integration host factor MihF	ncBCG11448Ac			Tsai et al. 2013
M. tuberculosis H37Rv	ncRv11435c	RNA1	trans	1612987	1613047	58	Rv1435	secreted protein	Rv1436	GAPDH				McGuire et al. 2012
M. tuberculosis H37Rv	ncRv11534A	224	intergenic	1735693	1735747	90, 300	Rv1534	prob transcriptional regulator	Rv1535	hypothetical				Miotto et al. 2012
M. tuberculosis H37Rv	ncRv11689c	G2, MTS1310	trans	1915190	1914962	65	Rv1689	tyrS, tyrosine trna synthase essential	Rv1690	lprJ, lipoprotein		stationary phase ↓		Arnvig & Young 2009; Arnvig et al. 2011
M. tuberculosis H37Rv	ncRv1726Ac	AS1726	cis	1952503	1952291	61-213	Rv1726	prob oxireductase	Rv1727	hypothetical				Arnvig & Young 2009
M. tuberculosis H37Rv	ncRv1734A	MTS1338	trans	1960667	1960783	117	Rv1733c	prob cons transmem protein	Rv1734c	hypothetical		stationary phase ↑, ΔDosR ↓, infection (mouse lung) ↑		Arnvig et al. 2011
M. tuberculosis H37Rv	ncRv11846Ac		intergenic	2096839	2096768	100-118	Rv1846c	transcriptional repressor BlaI	Rv1847	hypothetical	ncMAV12868Ac, ncMSMEG13628Ac, ncBCG11882Ac			Tsai et al. 2013
M. tuberculosis H37Rv	ncRv1890A	AS1890	cis	2139419	2139656	63-238	Rv1890c	unknown hypothetical	Rv1891	hypothetical				Arnvig & Young 2009
M. tuberculosis H37Rv	ncRv12023A	294	AS to 3' or 5'	2268166	2268257	70	Rv2023c	hypothetical	Rv2024c	hypothetical				Miotto et al. 2012
M. tuberculosis H37Rv	ncRv2048A	Aspks	cis	2299745	2299886	78-162	Rv2048c	pks12, polyketide synthase	Rv2050	hypothetical		H2O2 ↑		Arnvig & Young 2009
M. tuberculosis H37Rv	ncRv2111Ac		5' or 3' sense	2370914	2370788	48-82	Rv2111c	prokaryotic ubiquitin-like protein Pup	Rv2112c	deamidase of pup Dop	ncBCG12128Ac			Tsai et al. 2013
M. tuberculosis H37Rv	ncRv2165Ac	1359	5' UTR	2429373	2429342	30, 60	Rv2165c	hypothetical	Rv2166c	hypothetical				Miotto et al. 2012
M. tuberculosis H37Rv	ncRv2175Ac		cis	2437823	2437866	80	Rv2175c	cons regulatory protein	Rv2176	prob serine/threonine-protein kinase L PknL	ncBCG2190Ac			DiChiara et al. 2010
M. tuberculosis H37Rv	ncRv2243c		cis	2517134	2517032	103	Rv2243	fabD, malonyl CoA-ACP transacylase FabD	Rv2244	Meromycolate extension acyl carrier protein AcpM	ncBCG2260Ac			DiChiara et al. 2010
M. tuberculosis H37Rv	ncRv2345Ac		3' sense	2625929	2625829	100	Rv2345	possible cons transmem protein	Rv2346c	putative ESAT-6 like protein EsxO	ncBCG12368Ac			Tsai et al. 2013
M. tuberculosis H37Rv	ncRv11414Ac	1414	5'/3' UTRs	2641081	2641126	45	Rv2357c	prob glycyl-tRNA synthetase GlyS	Rv2358	prob transcriptional regulatory protein SmtB				Miotto et al. 2012
M. tuberculosis H37Rv	ncRv2395A		trans	2692172	2692521	350-400	Rv2395	prob cons integral membrane protein	Rv2395A	aprA, acid and phagosome regulated protein	ncBCG2411Ac			DiChiara et al. 2010
M. tuberculosis H37Rv	ncRv12560A		trans	2881252	2881320	69	Rv2560	prob proline and glycine rich transmem protein	Rv2561	hypothetical	ncBCG12583A			DiChiara et al. 2010
M. tuberculosis H37Rv	ncRv12562A		trans	2882185	2882276	92	Rv2562	hypothetical	Rv2563	prob glutamine-transport ABC transporter	ncBCG12584A			DiChiara et al. 2010
M. tuberculosis H37Rv	ncRv12659	MTS2048	AS	2980911	2981083	175	Rv2660c	hypothetical	Rv2660c	hypothetical		infection (mouse lung) ↑	H56 vaccine antigen for Mtb in primates	Houghton et al. 2013
M. tuberculosis H37Rv	ncRv12765Ac		intergenic	3075497	3075437	48-66	Rv2765	prob alanine rich hydrolase	Rv2766c	prob short-chain type dehydrogenase/reductase	ncBCG12782Ac			Tsai et al. 2013
M. tuberculosis H37Rv	ncRv12904A		intergenic	3214341	3214399	100-118	Rv2904c	rplS, 50S ribosomal protein L19	Rv2905	prob cons alanine rich lipoprotein LppW	ncMSMEG12439Ac, ncBCG12925Ac			Tsai et al. 2013
M. tuberculosis H37Rv	ncRv13003Ac	1502	5' UTR	3363153	3363023	50-100	Rv3003c	acetolactate synthase (large subunit) IlvB1	Rv3004	low MW protein antigen 6				Miotto et al. 2012
M. tuberculosis H37Rv	ncRv3184A		uncategorized	3554297	3551045	66-82	Rv3183	possible transcriptional regulatory protein	Rv3188	hypothetical	ncBCG13209Ac, ncMSMEG1967Ac			DiChiara et al. 2010
M. tuberculosis H37Rv	ncRv3191A	488	AS to 3' UTR	3557057	3557335	130-300	Rv3190A	hypothetical	Rv3191c	possible transposase				Miotto et al. 2012
M. tuberculosis H37Rv	ncRv3221A	498	AS to 3' or 5'	3597808	3598107	150	Rv3221c	biotinylated protein TB7.3	Rv3221A	anti-sigma factor RshA				Miotto et al. 2012
M. tuberculosis H37Rv	ncRv13241Ac	1542	5' UTR	3621466	3621265	60, 280	Rv3241c	hypothetical	Rv3242c	hypothetical				Miotto et al. 2012
M. tuberculosis H37Rv	ncRv13385Ac	1556	AS to 5'	3800091	3800005	30	Rv3385c	possible antitoxin VapB46	Rv3386	possible transposase				Miotto et al. 2012
M. tuberculosis H37Rv	ncRv3418Ac	1565	5' UTR	3837458	3837288	60-500	Rv3418c	10 kDa chaperonin GroES	Rv3419c	prob O-sialoglycoprotein endopeptidase Gcp	ncMRA3458Ac			Miotto et al. 2012
M. tuberculosis H37Rv	ncRv3583A	540	AS to 5' UTR	4025441	4025570	70	Rv3583c	possible transcription factor	Rv3584	possible cons lipoprotein LpqE	ncMRA3622A			Miotto et al. 2012
M. tuberculosis H37Rv	ncRv13596A	MTS2774	trans	4040879	4040938	80, 110	Rv3596c	prob ATP-dep protease ATP-binding subunit ClpC1	Rv3597c	iron-regulated H-NS-like protein Lsr2	ncBCG13661A			DiChiara et al. 2010; Arnvig et al. 2011
M. tuberculosis H37Rv	ncRv13651A		trans	4093468	4093522	55	Rv3651	hypothetical	Rv3652	PE-PGRS family-related protein PE_PGRS60	ncBCG13709A			DiChiara et al. 2010
M. tuberculosis H37Rv	ncRv13660Ac	B11, MTS2822	trans	4099478	4099386	93	Rv3660c	essential cons hypothetical	Rv3661	cons hypothetical	ncBCG13718Ac, ncMSMEG6172Ac, ncMAV10469A, 6C RNA	stationary phase ↓, H2O2 ↑	FtsZ, RodA targets (cell division proteins)	Arnvig & Young 2009; DiChiara et al. 2010; Arnvig et al. 2011; Peterson 2013
M. tuberculosis H37Rv	ncRv13661A	MTS2823	intergenic	4100669	4100968	305	Rv3661	hypothetical	Rv3662c	hypothetical	ncBCG13719B, ncMSMEG16173A, ncMAV10468Ac, 6S	stationary phase ↑	down-regulation of methyl citrate network	DiChiara et al. 2010; Arnvig et al. 2011
M. tuberculosis H37Rv	ncRv13661B		intergenic	4100669	4100968	200	Rv3661	hypothetical	Rv3662c	hypothetical	ncBCG13719A			DiChiara et al. 2010
M. tuberculosis H37Rv	ncRv13722Ac	C8	trans	4168281	4168224	58-128	Rv3722c	hypothetical	serV	tRNA-Ser	ncMAV10380Ac, ncBCG3782Ac, ncMSMEG16286A, 4.5S			Arnvig & Young 2009; DiChiara et al. 2010
M. tuberculosis H37Rv	ncRv13778c	RNA9	trans	4224925	4224970	41	Rv3778c	aminotransferase	Rv3779	membrane protein				McGuire et al. 2012
M. tuberculosis H37Rv	ncRv13843A	MTS2975	intergenic	4317073	4317165	100	Rv3843c	prob cons transmem protein	Rv3844	possible transposase		stationary phase ↓		Arnvig et al. 2011
