# Supplementary material for: Small RNAs in mycobacteria: an unfolding story
Source: Front Cell Infect Microbiol. 2014 Jul 24;4:96. doi: 10.3389/fcimb.2014.00096 (PMC4109619; doi:10.3389/fcimb.2014.00096)
Supplement: Supplementary file 2 [file DataSheet2.XLSX]

## Sheet: Sheet1
Small RNAs in mycobacteria: an unfolding story
Katie Haning, Seung Hee Cho, Lydia M. Contreras
Frontiers in Cellular & Infection Microbiology, 2014
Supplementary Table S2
Unconfirmed predictions of sRNAs in mycobacteria
Published predictions of sRNAs in mycobacteria have been compiled here by species. These candidates have not been confirmed experimentally.
Species	Names	Type	5' end	3' end	Length	Left ORF		Right ORF		Homology	Reference
M. abscessus										IGR-1	Li et al. 2012
M. abscessus										IGR-8	Li et al. 2012
M. abscessus										IGR-10	Li et al. 2012
M. avium 104										IGR-1	Li et al. 2012
M. avium 104										AS-4	Li et al. 2012
M. avium 104										AS-8	Li et al. 2012
M. avium avium TMC724		AS	139715	140033		MAV_0146	transcriptional regulator, TetR family protein				Ignatov et al. 2013
M. avium avium TMC724		AS	165785	165835		MAV_0169	conserved hypothetical protein				Ignatov et al. 2013
M. avium avium TMC724		AS	244532	244780		MAV_0240	conserved hypothetical protein, pseudogene				Ignatov et al. 2013
M. avium avium TMC724		AS	338953	339153		MAV_0344	citrate synthase 2				Ignatov et al. 2013
M. avium avium TMC724		AS	356381	355672		MAV_0362	DNA polymerase LigD, polymerase domain				Ignatov et al. 2013
M. avium avium TMC724	igMAV_0380-0381	trans	372509	372605		MAV_0380		MAV_0381		ncRv13722Ac	Ignatov et al. 2013
M. avium avium TMC724		AS	553011	552903		MAV_0570	transcriptional regulator, CarD family protein				Ignatov et al. 2013
M. avium avium TMC724		AS	587778	587527		MAV_0603	transcriptional regulator, TetR family protein				Ignatov et al. 2013
M. avium avium TMC724		AS	588143	587940		MAV_0603	transcriptional regulator, TetR family protein				Ignatov et al. 2013
M. avium avium TMC724		AS	651855	651549		MAV_0670	enoyl-CoA hydratase				Ignatov et al. 2013
M. avium avium TMC724		AS	655444	655761		MAV_0673	cell envelope-related function transcriptional attenuator domain protein				Ignatov et al. 2013
M. avium avium TMC724		AS	712333	713251		MAV_0739	cupin domain protein				Ignatov et al. 2013
M. avium avium TMC724		AS	800417	799959		MAV_0854	methyltransferase-UbiE family protein				Ignatov et al. 2013
M. avium avium TMC724		AS	888006	887613		MAV_0945	L-carnitine dehydratase/bile acid-inducible protein F				Ignatov et al. 2013
M. avium avium TMC724		AS	968150	967865		MAV_1030	penicillin-binding protein 4				Ignatov et al. 2013
M. avium avium TMC724		AS	978145	978330		MAV_1042	conserved hypothetical protein				Ignatov et al. 2013
M. avium avium TMC724		AS	1049422	1048951		MAV_1107	hypothetical protein				Ignatov et al. 2013
M. avium avium TMC724		AS	1093258	1092954		MAV_1149	4-diphosphocytidyl-2C-methyl-D-erythritol kinase				Ignatov et al. 2013
M. avium avium TMC724		AS	1141163	1141513		MAV_1195	probable enoyl-CoA hydratase				Ignatov et al. 2013
M. avium avium TMC724		AS	1167447	1167862		MAV_1219	conserved hypothetical protein				Ignatov et al. 2013
M. avium avium TMC724		AS	1180072	1179694		MAV_1232	GTP-binding protein YchF				Ignatov et al. 2013
M. avium avium TMC724		AS	1218329	1218043		MAV_1272	conserved hypothetical protein				Ignatov et al. 2013
M. avium avium TMC724		AS	1302940	1303032		MAV_1345	tetrahydropicolinate succinylase				Ignatov et al. 2013
M. avium avium TMC724		AS	1325394	1324983		MAV_1365	htrA serine protease				Ignatov et al. 2013
M. avium avium TMC724		AS	1470151	1468990		MAV_1511	homoserine kinase				Ignatov et al. 2013
M. avium avium TMC724		AS	1529599	1531027		MAV_1569	pyridoxamine 5'-phosphate oxidase family protein				Ignatov et al. 2013
M. avium avium TMC724		AS	1610257	1610555		MAV_1644	Rieske [2Fe-2S] domain protein				Ignatov et al. 2013
M. avium avium TMC724		AS	1628738	1628817		MAV_1658	conserved hypothetical protein				Ignatov et al. 2013
M. avium avium TMC724		AS	1696089	1696168		MAV_1721	hypothetical protein				Ignatov et al. 2013
M. avium avium TMC724		AS	2169520	2169581		MAV_2162	serine/threonine-protein kinase PknE				Ignatov et al. 2013
M. avium avium TMC724		AS	2175053	2174722		MAV_2170	acyl carrier protein				Ignatov et al. 2013
M. avium avium TMC724		AS	2196305	2196366		MAV_2191	3-oxoacyl-[acyl-carrier-protein] synthase 2				Ignatov et al. 2013
M. avium avium TMC724		AS	2200219	2200942		MAV_2195	conserved hypothetical protein				Ignatov et al. 2013
M. avium avium TMC724	igMAV_2215-2217	trans	2219895	2220299		MAV_2215		MAV_2217	rnpB		Ignatov et al. 2013
M. avium avium TMC724		AS	2312504	2312332		MAV_2308	conserved hypothetical protein				Ignatov et al. 2013
M. avium avium TMC724		AS	2362496	2361863		MAV_2360	Inositol monophosphatase family protein				Ignatov et al. 2013
M. avium avium TMC724		AS	2375007	2374640		MAV_2367	non-ribosomal peptide synthetase, degenerate				Ignatov et al. 2013
M. avium avium TMC724		AS	2395177	2395074		MAV_2376	short chain dehydrogenase				Ignatov et al. 2013
M. avium avium TMC724		AS	2434329	2433933		MAV_2411	DEAD/DEAH box helicase, pseudogene				Ignatov et al. 2013
M. avium avium TMC724		AS	2724437	2725236		MAV_2690	haloacid dehalogenase, type II				Ignatov et al. 2013
M. avium avium TMC724		AS	2746403	2745072		MAV_2712	glyoxalase family protein				Ignatov et al. 2013
M. avium avium TMC724		AS	2746620	2746702		MAV_2714	hypothetical protein				Ignatov et al. 2013
M. avium avium TMC724		AS	2797411	2797631		MAV_2765	P-cumic aldehyde dehydrogenase				Ignatov et al. 2013
M. avium avium TMC724		riboswitch	2941785	2942378				MAV_2910	PPE family protein		Ignatov et al. 2013
M. avium avium TMC724		riboswitch	2942187	2942302		MAV_2910	ppe family protein				Ignatov et al. 2013
M. avium avium TMC724		riboswitch	2947367	2947501				MAV_2915	PE family protein	Ykok leader	Ignatov et al. 2013
M. avium avium TMC724	igMAV_2936-2937	trans	2975038	2974831		MAV_2936		MAV_2937			Ignatov et al. 2013
M. avium avium TMC724		AS	3213067	3212812		MAV_3128	lysyl-tRNA synthetase				Ignatov et al. 2013
M. avium avium TMC724		AS	3279291	3279373		MAV_3186	histidinol-phosphate aminotransferase				Ignatov et al. 2013
M. avium avium TMC724		AS	3324762	3325320		MAV_3224	DNA polymerase III alpha subunit				Ignatov et al. 2013
M. avium avium TMC724		riboswitch	3338199	3338383				MAV_3236	hypothetical protein	Ykok leader	Ignatov et al. 2013
M. avium avium TMC724		AS	3382538	3382797		MAV_3244	linear gramicidin synthetase subunit D				Ignatov et al. 2013
M. avium avium TMC724		AS	3427027	3427214		MAV_3282	conserved hypothetical protein				Ignatov et al. 2013
M. avium avium TMC724		AS	3444788	3444581		MAV_3303	aconitate hydratase 1				Ignatov et al. 2013
M. avium avium TMC724		AS	3484880	3485049		MAV_3341	glyceraldehyde-3-phosphate dehydrogenase, type I				Ignatov et al. 2013
M. avium avium TMC724		AS	3502884	3503104		MAV_3358	conserved hypothetical protein				Ignatov et al. 2013
M. avium avium TMC724		AS	3504992	3505266		MAV_3360	excinuclease ABC, C subunit				Ignatov et al. 2013
M. avium avium TMC724		AS	3506305	3506626		MAV_3360	excinuclease ABC, C subunit				Ignatov et al. 2013
M. avium avium TMC724		AS	3512166	3511714		MAV_3367	LprG protein				Ignatov et al. 2013
M. avium avium TMC724		AS	3580160	3580251		MAV_3434	conserved hypothetical protein				Ignatov et al. 2013
M. avium avium TMC724		AS	3592779	3593072		MAV_3447	aspartyl-tRNA synthetase				Ignatov et al. 2013
M. avium avium TMC724		AS	3689460	3689102		MAV_3553	aldehyde dehydrogenase				Ignatov et al. 2013
M. avium avium TMC724		AS	3761730	3762334		MAV_3632	conserved hypothetical protein", "conserved hypothetical protein				Ignatov et al. 2013
M. avium avium TMC724		AS	3858174	3858458		MAV_3728	cytochrome C biogenesis protein transmembrane region				Ignatov et al. 2013
M. avium avium TMC724		AS	3890142	3890426		MAV_3767	transcriptional regulator, TetR family protein				Ignatov et al. 2013
M. avium avium TMC724		AS	3971531	3971282		MAV_3846	sugar transporter family protein				Ignatov et al. 2013
M. avium avium TMC724		AS	4011863	4011472		MAV_3880	nucleoside-diphosphate sugar epimerase				Ignatov et al. 2013
M. avium avium TMC724		AS	4094504	4094665		MAV_3967	Rieske [2Fe-2S] domain protein				Ignatov et al. 2013
M. avium avium TMC724		AS	4124400	4124699		MAV_4004	conserved hypothetical protein				Ignatov et al. 2013
M. avium avium TMC724		AS	4166884	4166404		MAV_4047	NADH-quinone oxidoreductase chain n				Ignatov et al. 2013
M. avium avium TMC724		AS	4177849	4177620		MAV_4060	conserved hypothetical protein				Ignatov et al. 2013
M. avium avium TMC724		AS	4284336	4284581		MAV_4153	molybdopterin biosynthesis protein MoeB				Ignatov et al. 2013
M. avium avium TMC724		AS	4297406	4296665		MAV_4166	diacylglycerol kinase catalytic domain protein				Ignatov et al. 2013
M. avium avium TMC724		AS	4299917	4301063		MAV_4170	anti-sigma factor (pseudogene)				Ignatov et al. 2013
M. avium avium TMC724		AS	4321823	4322173		MAV_4194	conserved hypothetical protein				Ignatov et al. 2013
M. avium avium TMC724		AS	4372779	4372922		MAV_4242	response regulator receiver modulated serine phosphatase				Ignatov et al. 2013
M. avium avium TMC724		riboswitch	4445976	4446194				MAV_4315	O-acetylhomoserine sulfhydrylase	SAM-IV	Ignatov et al. 2013
M. avium avium TMC724		AS	4455644	4455514		MAV_4324	oxidoreductase, FAD/FMN-binding superfamily protein				Ignatov et al. 2013
M. avium avium TMC724		AS	4566962	4567171		MAV_4431	RNA polymerase sigma-70 factor				Ignatov et al. 2013
M. avium avium TMC724		AS	4586348	4586500		MAV_4456	conserved 13e12 repeat family protein				Ignatov et al. 2013
M. avium avium TMC724	igMAV_4536-4537	trans	4663719	4663645		MAV_4536		MAV_4537			Ignatov et al. 2013
M. avium avium TMC724		AS	4696692	4696844		MAV_4563	conserved hypothetical protein				Ignatov et al. 2013
M. avium avium TMC724		AS	4739416	4739528		MAV_4606	conserved hypothetical protein				Ignatov et al. 2013
M. avium avium TMC724		AS	4932853	4933363		MAV_4806	chaperone protein DnaJ				Ignatov et al. 2013
M. avium avium TMC724		AS	4942891	4943048		MAV_4814	metabolite/sugar transport protein				Ignatov et al. 2013
M. avium avium TMC724		AS	5024014	5024623		MAV_4890	conserved hypothetical protein				Ignatov et al. 2013
M. avium avium TMC724		AS	5044254	5043859		MAV_4910	succinate dehydrogenase				Ignatov et al. 2013
M. avium avium TMC724		AS	5047815	5047537		MAV_4914	putative acyl-CoA dehydrogenase				Ignatov et al. 2013
M. avium avium TMC724	igMAV_4914-4915	trans	5048801	5048678		MAV_4914		MAV_4915		ncRv10243A	Ignatov et al. 2013
M. avium avium TMC724		AS	5108161	5108390		MAV_4964	conserved hypothetical protein				Ignatov et al. 2013
M. avium avium TMC724		AS	5178861	5178582		MAV_5027	type I restriction-modification system, M subunit				Ignatov et al. 2013
M. avium avium TMC724		AS	5313900	5313792		MAV_5165	transcriptional regulator, TetR family protein				Ignatov et al. 2013
M. avium avium TMC724		AS	5330433	5330590		MAV_5185	trehalose synthase-fused probable maltokinase				Ignatov et al. 2013
M. avium avium TMC724		riboswitch	5347431	5347601				MAV_5197	manganese/iron transporter	Ykok leader	Ignatov et al. 2013
M. avium avium TMC724		AS	5461732	5461283		MAV_5298	virulence factor mvin family protein				Ignatov et al. 2013
M. avium avium TMC724		AS	5474225	5474322		MAV_5311	conserved hypothetical protein, putative				Ignatov et al. 2013
M. avium paratuberculosis										IGR-1	Li et al. 2012
M. bovis BCG Pasteur 1173P2	B56		10965	11035			trRNA		trRNA	Mtb	Tsai et al. 2013
M. bovis BCG Pasteur 1173P2	B135		55379	55564			trRNA		hypothetical protein	Mtb	Tsai et al. 2013
M. bovis BCG Pasteur 1173P2	B1		98023	98096			putative oxidoreductase		putative transmembrane protein	Mtb	Tsai et al. 2013
M. bovis BCG Pasteur 1173P2	B38		129001	129398			hypothetical protein		putative bifunctional mta/sah nucleosid	Mtb	Tsai et al. 2013
M. bovis BCG Pasteur 1173P2	B39		186345	186468			putative transmembrane protein		Secreted antigen 85-c fbpC (85C)	Mtb	Tsai et al. 2013
M. bovis BCG Pasteur 1173P2	B79		210820	210981			PE family protein		Phosphotyrosine protein phosphatase ptp	Mtb	Tsai et al. 2013
M. bovis BCG Pasteur 1173P2	B37		305783	305928			putative acyl-CoA dehydrogenase fadE4		putative transcriptional regulatory pro	Mtb	Tsai et al. 2013
M. bovis BCG Pasteur 1173P2	B109		315103	315226			Small secreted protein		putative lipoprotein lpqI		Tsai et al. 2013
M. bovis BCG Pasteur 1173P2	B111		321585	321741			putative acetyl-CoA acyltransferase fad		putative acyl-CoA dehydrogenase fadE5	Mtb	Tsai et al. 2013
M. bovis BCG Pasteur 1173P2	B36		358379	358411			putative transcriptional regulatory pro		hypothetical protein	Mtb	Tsai et al. 2013
M. bovis BCG Pasteur 1173P2	B134		505658	505708			putative secreted protein		hypothetical protein	Mtb	Tsai et al. 2013
M. bovis BCG Pasteur 1173P2	B34		589648	589705			Isocitrate lyase icl		putative 3-hydroxybutyryl-CoA dehydroge	Mtb	Tsai et al. 2013
M. bovis BCG Pasteur 1173P2	B136		610116	610263			putative phosphoglycerate mutase 1 gpm1		putative two component sensor histidine	Mtb	Tsai et al. 2013
M. bovis BCG Pasteur 1173P2	B33		621733	621908			putative pyrroline-5-carboxylate reduct		hypothetical protein		Tsai et al. 2013
M. bovis BCG Pasteur 1173P2	B137		779373	779435			putative sugar kinase		putative 50S ribosomal protein L10 rplJ	Mtb	Tsai et al. 2013
M. bovis BCG Pasteur 1173P2	B40		798737	798796			DNA-directed RNA polymerase (beta' chai		putative hydrolase	Mtb	Tsai et al. 2013
M. bovis BCG Pasteur 1173P2	B2		798782	798967			DNA-directed RNA polymerase (beta' chai		putative hydrolase	Mtb	Tsai et al. 2013
M. bovis BCG Pasteur 1173P2	B138		817494	817557			putative elongation factor TU tuf		hypothetical protein	Mtb	Tsai et al. 2013
M. bovis BCG Pasteur 1173P2	B139		818357	818428			hypothetical protein		putative short-chain type dehydrogenase	Mtb	Tsai et al. 2013
M. bovis BCG Pasteur 1173P2	B140		837644	837759			putative 50S ribosomal protein S17 rpsQ		putative arylsulfatase atsA	Mtb	Tsai et al. 2013
M. bovis BCG Pasteur 1173P2	B142		908364	908555			putative protease II ptrB (oligopeptida		putative multidrug resistance integral	Mtb	Tsai et al. 2013
M. bovis BCG Pasteur 1173P2	B141		908489	908530			putative protease II ptrB (oligopeptida		putative multidrug resistance integral	Mtb	Tsai et al. 2013
M. bovis BCG Pasteur 1173P2	B41		935527	935628			hypothetical protein		hypothetical protein	Mtb	Tsai et al. 2013
M. bovis BCG Pasteur 1173P2	B143		936775	936827			hypothetical protein		putative amino acid aminotransferase	Mtb	Tsai et al. 2013
M. bovis BCG Pasteur 1173P2	B144		954667	954869			trRNA		PE-PGRS family protein	Mtb	Tsai et al. 2013
M. bovis BCG Pasteur 1173P2	B31		1013063	1013213			putative phosphoserine aminotransferase		hypothetical protein	Mtb	Tsai et al. 2013
M. bovis BCG Pasteur 1173P2	B3		1047536	1047598			putative transmembrane protein		putative dioxygenase	Mtb	Tsai et al. 2013
M. bovis BCG Pasteur 1173P2	B4		1047536	1047673			putative transmembrane protein		putative dioxygenase	Mtb	Tsai et al. 2013
M. bovis BCG Pasteur 1173P2	B54		1050442	1050536			putative lipid carrier protein or keto		PPE family protein	Mtb	Tsai et al. 2013
M. bovis BCG Pasteur 1173P2	B55		1088544	1088593			hypothetical protein		putative ATP dependent dna helicase uvr	Mtb	Tsai et al. 2013
M. bovis BCG Pasteur 1173P2	B57		1158391	1158486			putative deoxyribonuclease TatD (YjjV p		putative resuscitation-promoting factor	Mtb	Tsai et al. 2013
M. bovis BCG Pasteur 1173P2	B58		1205651	1205934			hypothetical protein		hypothetical protein	Mtb	Tsai et al. 2013
M. bovis BCG Pasteur 1173P2	B30		1234453	1234611			putative cystathionine beta-synthase cb		putative Proline-rich antigen homolog p	Mtb	Tsai et al. 2013
M. bovis BCG Pasteur 1173P2	B59		1240958	1241026			hypothetical protein		putative hemolysin-like protein	Mtb	Tsai et al. 2013
M. bovis BCG Pasteur 1173P2	B61		1303330	1303446			putative short-chain type dehydrogenase		putative transmembrane transport protei	Mtb	Tsai et al. 2013
M. bovis BCG Pasteur 1173P2	B62		1309167	1309308			hypothetical protein		putative transposase	Mtb	Tsai et al. 2013
M. bovis BCG Pasteur 1173P2	B64		1344598	1344666			hypothetical protein		putative polyketide beta-ketoacyl synth	Mtb	Tsai et al. 2013
M. bovis BCG Pasteur 1173P2	B63		1344627	1344782			hypothetical protein		putative polyketide beta-ketoacyl synth	Mtb	Tsai et al. 2013
M. bovis BCG Pasteur 1173P2	B65		1393139	1393208			putative transcriptional regulatory pro		putative methyltransferase	Mtb	Tsai et al. 2013
M. bovis BCG Pasteur 1173P2	B66		1393968	1394033			putative methyltransferase		Alternative RNA polymerase sigma factor	Mtb	Tsai et al. 2013
M. bovis BCG Pasteur 1173P2	B67		1394909	1395111			Alternative RNA polymerase sigma factor		hypothetical protein	Mtb	Tsai et al. 2013
M. bovis BCG Pasteur 1173P2	B68		1498195	1498308			putative UDP-N-acetylglucosamine 1-carb		trRNA	Mtb	Tsai et al. 2013
M. bovis BCG Pasteur 1173P2	B69		1499908	1499978			trRNA		trRNA	Mtb	Tsai et al. 2013
M. bovis BCG Pasteur 1173P2	B5		1500061	1500136			trRNA		trRNA	Mtb	Tsai et al. 2013
M. bovis BCG Pasteur 1173P2	B70		1503529	1503647			trRNA		putative methylated-DNA--protein-cystei	Mtb	Tsai et al. 2013
M. bovis BCG Pasteur 1173P2	B72		1589405	1589534			putative integration host factor mihF		putative guanylate kinase gmk	Mtb	Tsai et al. 2013
M. bovis BCG Pasteur 1173P2	B74		1717786	1718027			hypothetical protein		hypothetical protein	Mtb	Tsai et al. 2013
M. bovis BCG Pasteur 1173P2	B6		1718898	1719041			hypothetical protein		hypothetical protein	Mtb	Tsai et al. 2013
M. bovis BCG Pasteur 1173P2	B7		1748024	1748149			putative transcriptional regulator		hypothetical protein	Mtb	Tsai et al. 2013
M. bovis BCG Pasteur 1173P2	B29		1769806	1770012			putative acyltransferase plsB1		putative fumarate reductase [flavoprote	Mtb	Tsai et al. 2013
M. bovis BCG Pasteur 1173P2	B75		1857323	1857431			putative lysyl-tRNA synthetase 2 lysX		putative INITIATION FACTOR IF-3 INFC	Mtb	Tsai et al. 2013
M. bovis BCG Pasteur 1173P2	B76		1952894	1952974			hypothetical protein		putative carboxylase	Mtb	Tsai et al. 2013
M. bovis BCG Pasteur 1173P2	B77		2025595	2025832			putative cytochrome P450 143 cyp143		putative ferredoxin	Mtb	Tsai et al. 2013
M. bovis BCG Pasteur 1173P2	B8		2026073	2026203			putative ferredoxin		PPE family protein	Mtb	Tsai et al. 2013
M. bovis BCG Pasteur 1173P2	B28		2065765	2065809			putative drugs-transport transmembrane		putative Acetolactate synthase ilvG	Mtb	Tsai et al. 2013
M. bovis BCG Pasteur 1173P2	B80		2109967	2110040			alanine and proline rich secreted prote		putative transmembrane protein	Mtb	Tsai et al. 2013
M. bovis BCG Pasteur 1173P2	B26		2200711	2200873			hypothetical protein		hypothetical protein	Mtb	Tsai et al. 2013
M. bovis BCG Pasteur 1173P2	B83		2241726	2242050			hypothetical protein		hypothetical protein	Mtb	Tsai et al. 2013
M. bovis BCG Pasteur 1173P2	B25		2247580	2247991			hypothetical protein		hypothetical protein		Tsai et al. 2013
M. bovis BCG Pasteur 1173P2	B84		2290721	2290870			putative polyketide synthase pks12		hypothetical protein	Mtb	Tsai et al. 2013
M. bovis BCG Pasteur 1173P2	B85		2300720	2300817			hypothetical protein		putative cobalamin biosynthesis protein	Mtb	Tsai et al. 2013
M. bovis BCG Pasteur 1173P2	B9		2350888	2350947			hypothetical protein		hypothetical protein	Mtb	Tsai et al. 2013
M. bovis BCG Pasteur 1173P2	B88		2389602	2389705			cell division protein FtsZ		putative cell division protein ftsQ	Mtb	Tsai et al. 2013
M. bovis BCG Pasteur 1173P2	B89		2404835	2404935			PE-PGRS family protein		putative penicillin-binding membrane pr	Mtb	Tsai et al. 2013
M. bovis BCG Pasteur 1173P2	B90		2417687	2417812			putative transmembrane serine/threonine		putative transposase	Mtb	Tsai et al. 2013
M. bovis BCG Pasteur 1173P2	B42		2439908	2440111			putative Ubiquinol-cytochrome C reducta		putative transmembrane protein	Mtb	Tsai et al. 2013
M. bovis BCG Pasteur 1173P2	B43		2439965	2440111			putative Ubiquinol-cytochrome C reducta		putative transmembrane protein	Mtb	Tsai et al. 2013
M. bovis BCG Pasteur 1173P2	B44		2440022	2440111			putative Ubiquinol-cytochrome C reducta		putative transmembrane protein	Mtb	Tsai et al. 2013
M. bovis BCG Pasteur 1173P2	B91		2443488	2443536			putative transmembrane cytochrome C oxi		putative asparagine synthetase AsnB	Mtb	Tsai et al. 2013
M. bovis BCG Pasteur 1173P2	B92		2454616	2454699			putative branched-chain amino acid tran		putative aminomethyltransferase GcvT (G	Mtb	Tsai et al. 2013
M. bovis BCG Pasteur 1173P2	B93		2519844	2519973			putative cytochrome P450 124 CYP124		hypothetical protein	Mtb	Tsai et al. 2013
M. bovis BCG Pasteur 1173P2	B45		2531945	2532009			putative phosphate-transport permease P		putative transcription regulator (lysR	Mtb	Tsai et al. 2013
M. bovis BCG Pasteur 1173P2	B10		2542128	2542214			hypothetical protein		putative aminotransferase	Mtb	Tsai et al. 2013
M. bovis BCG Pasteur 1173P2	B94		2558314	2558853			hypothetical protein		trRNA	Mtb	Tsai et al. 2013
M. bovis BCG Pasteur 1173P2	B95		2685842	2685967			hypothetical protein		putative transposase	Mtb	Tsai et al. 2013
M. bovis BCG Pasteur 1173P2	B97		2704858	2704902			putative GTP1/obg-family GTP-binding pr		putative 50S ribosomal protein L27 rpmA	Mtb	Tsai et al. 2013
M. bovis BCG Pasteur 1173P2	B11		2716746	2716811			hypothetical protein		putative resuscitation-promoting factor	Mtb	Tsai et al. 2013
M. bovis BCG Pasteur 1173P2	B98		2757824	2757868			putative carboxylesterase lipQ		trRNA	Mtb	Tsai et al. 2013
M. bovis BCG Pasteur 1173P2	B12		2813325	2813408			putative fatty acid synthase fas		hypothetical protein	Mtb	Tsai et al. 2013
M. bovis BCG Pasteur 1173P2	B99		2845488	2845859			putative proline and glycine rich trans		hypothetical protein	Mtb	Tsai et al. 2013
M. bovis BCG Pasteur 1173P2	B100		2846599	2846750			hypothetical protein		putative glutamine-transport transmembr	Mtb	Tsai et al. 2013
M. bovis BCG Pasteur 1173P2	B102		2949474	2949742			putative enoyl-CoA hydratase echA15		hypothetical protein	Mtb	Tsai et al. 2013
M. bovis BCG Pasteur 1173P2	B103		2977134	2977209			RNA polymerase sigma factor sigB		Iron-dependent repressor and activator	Mtb	Tsai et al. 2013
M. bovis BCG Pasteur 1173P2	B24		2985327	2985361			hypothetical protein		Repressor lexA	Mtb	Tsai et al. 2013
M. bovis BCG Pasteur 1173P2	B23		2991016	2991111			putative acyl-CoA dehydrogenase fadE20		putative GTP-binding protein hflX	Mtb	Tsai et al. 2013
M. bovis BCG Pasteur 1173P2	B104		3058401	3058476			hypothetical protein		putative lipoprotein lppV	Mtb	Tsai et al. 2013
M. bovis BCG Pasteur 1173P2	B106		3076849	3077266			putative transposase		hypothetical protein	Mtb	Tsai et al. 2013
M. bovis BCG Pasteur 1173P2	B107		3077361	3077492			putative transposase		hypothetical protein	Mtb	Tsai et al. 2013
M. bovis BCG Pasteur 1173P2	B108		3087488	3087694			hypothetical protein		hypothetical protein	Mtb	Tsai et al. 2013
M. bovis BCG Pasteur 1173P2	B49		3089636	3089773			hypothetical protein		hypothetical protein	Mtb	Tsai et al. 2013
M. bovis BCG Pasteur 1173P2	B22		3131299	3131335			putative penicillin-binding lipoprotein		hypothetical protein	Mtb	Tsai et al. 2013
M. bovis BCG Pasteur 1173P2	B110		3171597	3171645			putative 30S ribosomal protein S16 rpsP		hypothetical protein	Mtb	Tsai et al. 2013
M. bovis BCG Pasteur 1173P2	B21		3236892	3236949			putative multifunctional mycocerosic ac		fatty-acid-CoA ligase fadD28	Mtb	Tsai et al. 2013
M. bovis BCG Pasteur 1173P2	B112		3261506	3261740			hypothetical protein		hypothetical protein	Mtb	Tsai et al. 2013
M. bovis BCG Pasteur 1173P2	B113		3317520	3317587			putative acetolactate synthase large su		Low molecular weight protein antigen 6	Mtb	Tsai et al. 2013
M. bovis BCG Pasteur 1173P2	B20		3319114	3319148			hypothetical protein		putative lipoprotein lppZ	Mtb	Tsai et al. 2013
M. bovis BCG Pasteur 1173P2	B114		3341355	3341487			hypothetical protein		putative electron transfer flavoprotein	Mtb	Tsai et al. 2013
M. bovis BCG Pasteur 1173P2	B14		3375461	3375983			putative cytochrome P450 136 cyp136		putative transcriptional regulatory pro	Mtb	Tsai et al. 2013
M. bovis BCG Pasteur 1173P2	B15		3505357	3505445			hypothetical protein		hypothetical protein	Mtb	Tsai et al. 2013
M. bovis BCG Pasteur 1173P2	B115		3506359	3506470			putative transcriptional regulatory pro		hypothetical protein	Mtb	Tsai et al. 2013
M. bovis BCG Pasteur 1173P2	B50		3512558	3512644			hypothetical alanine and proline-rich p		putative transmembrane protein	Mtb	Tsai et al. 2013
M. bovis BCG Pasteur 1173P2	B51		3560769	3560845			putative oxidoreductase		hypothetical protein	Mtb	Tsai et al. 2013
M. bovis BCG Pasteur 1173P2	B116		3602556	3602704			hypothetical protein		hypothetical protein	Mtb	Tsai et al. 2013
M. bovis BCG Pasteur 1173P2	B117		3731003	3731279			hypothetical protein		pseudogene	Mtb	Tsai et al. 2013
M. bovis BCG Pasteur 1173P2	B16		3777614	3777736			putative amidase amiD		hypothetical protein	Mtb	Tsai et al. 2013
M. bovis BCG Pasteur 1173P2	B119		3827924	3828035			putative alanine racemase alr		hypothetical protein	Mtb	Tsai et al. 2013
M. bovis BCG Pasteur 1173P2	B19		3875949	3875999			PE family protein		hypothetical protein		Tsai et al. 2013
M. bovis BCG Pasteur 1173P2	B120		3919308	3919530			hypothetical protein		PE-PGRS family protein	Mtb	Tsai et al. 2013
M. bovis BCG Pasteur 1173P2	B121		3944210	3944265			hypothetical protein		hypothetical protein	Mtb	Tsai et al. 2013
M. bovis BCG Pasteur 1173P2	B17		3987546	3987591			hypothetical protein		putative oxidoreductase	Mtb	Tsai et al. 2013
M. bovis BCG Pasteur 1173P2	B122		4019787	4019854			putative ATP-dependent clp proteasE ATP		putative lsr2 protein precursor	Mtb	Tsai et al. 2013
M. bovis BCG Pasteur 1173P2	B123		4042104	4042175			putative integral membrane protein		putative integral membrane protein	Mtb	Tsai et al. 2013
M. bovis BCG Pasteur 1173P2	B124		4061216	4061329			hypothetical protein		putative cold shock protein A cspA	Mtb	Tsai et al. 2013
M. bovis BCG Pasteur 1173P2	B125		4066488	4066544			hypothetical protein		PE-PGRS family protein	Mtb	Tsai et al. 2013
M. bovis BCG Pasteur 1173P2	B126		4072493	4072633			hypothetical protein		hypothetical protein	Mtb	Tsai et al. 2013
M. bovis BCG Pasteur 1173P2	B52		4073793	4074096			hypothetical protein		hypothetical protein	Mtb	Tsai et al. 2013
M. bovis BCG Pasteur 1173P2	B127		4083543	4083676			putative protease		putative transmembrane protein	Mtb	Tsai et al. 2013
M. bovis BCG Pasteur 1173P2	B128		4099732	4100035			trRNA		putative cytochrome P450 137 cyp137	Mtb	Tsai et al. 2013
M. bovis BCG Pasteur 1173P2	B129		4130474	4130544			putative dna polymerase III		putative ligase	Mtb	Tsai et al. 2013
M. bovis BCG Pasteur 1173P2	B131		4142003	4142145			trRNA		putative transmembrane protein	Mtb	Tsai et al. 2013
M. bovis BCG Pasteur 1173P2	B18		4345842	4345991			hypothetical protein		hypothetical protein	Mtb	Tsai et al. 2013
M. bovis BCG Pasteur 1173P2	B133		4350049	4350265			hypothetical protein		hypothetical protein	Mtb	Tsai et al. 2013
M. bovis BCG Pasteur 1173P2										IGR-1	Li et al. 2012
M. bovis BCG Pasteur 1173P2										AS-5	Li et al. 2012
M. bovis BCG Pasteur 1173P2					48-118					ncMSMEG3749Ac	Tsai et al. 2013
M. bovis BCG Pasteur 1173P2					48-66					ncRv, ncMSMEG6799A	Tsai et al. 2013
M. bovis BCG Pasteur 1173P2					66-118					ncMSMEG0774A	Tsai et al. 2013
M. bovis BCG Pasteur 1173P2					48-118					ncRv, ncMSMEG4206A	Tsai et al. 2013
M. bovis BCG Pasteur 1173P2					66-82					ncMSMEG3037A	Tsai et al. 2013
M. bovis BCG Pasteur 1173P2					100-151					ncMSMEG2771A	Tsai et al. 2013
M. foruitum										IGR-7	Li et al. 2012
M. gilvum PYR-GCK										IGR-1	Li et al. 2012
M. gilvum PYR-GCK										IGR-5	Li et al. 2012
M. gilvum PYR-GCK										IGR-11	Li et al. 2012
M. gilvum PYR-GCK										AS-4	Li et al. 2012
M. gilvum PYR-GCK										AS-5	Li et al. 2012
M. gilvum Spyr1										IGR-1	Li et al. 2012
M. gilvum Spyr1										IGR-5	Li et al. 2012
M. gilvum Spyr1										AS-4	Li et al. 2012
M. gilvum Spyr1										AS-5	Li et al. 2012
M. leprae Thai-53		Intergenic	39277	39457	180						Akama et al. 2009
M. leprae Thai-53		Intergenic	238514	238705	191						Akama et al. 2009
M. leprae Thai-53		Intergenic	348457	348659	202						Akama et al. 2009
M. leprae Thai-53		Intergenic	1450993	1451217	224						Akama et al. 2009
M. leprae Thai-53		Intergenic	2152288	2152529	241						Akama et al. 2009
M. leprae Thai-53		Intergenic	2858681	2858898	217						Akama et al. 2009
M. marinum		Intergenic	26896	26933						RF00005_tRNA	Wang et al. 2013
M. marinum		Intergenic	884186	884303						RF00059_TPP	Wang et al. 2013
M. marinum		Intergenic	1930714	1931426						RF01497_ALIL	Wang et al. 2013
M. marinum		Intergenic	4078189	4078591						RF00010_RNaseP_bact_a	Wang et al. 2013
M. marinum		Intergenic	4078575	4078779						RF00010_RNaseP_bact_a	Wang et al. 2013
M. marinum		Intergenic	4078872	4078951						RF00010_RNaseP_bact_a	Wang et al. 2013
M. marinum		Intergenic	5031058	5031172						RF01118_PK-G12rRNA	Wang et al. 2013
M. marinum		Intergenic	5031062	5031172						RF01118_PK-G12rRNA	Wang et al. 2013
M. marinum		Intergenic	5035335	5035457						RF00177_SSU_rRNA_bacteria	Wang et al. 2013
M. marinum		Intergenic	5035335	5035457						RF01959_SSU_rRNA_archaea	Wang et al. 2013
M. marinum		Intergenic	6231989	6232200						RF01066_6C	Wang et al. 2013
M. marinum	MMAR5556	cds	6233429	6233743		MMAR5556	hypothetical protein (may be mislabeled as coding region)			ncRv13661A	Wang et al. 2013
M. marinum										AS-5	Li et al. 2012
M. marinum M										IGR-11	Li et al. 2012
M. marinum M										AS-8	Li et al. 2012
M. smegmatis MC2155	Sm31		98574	98660			IS1549, transposase		hypothetical protein		Tsai et al. 2013
M. smegmatis MC2155	Sm33		417709	417796			3-ketoacyl-CoA thiolase		glycolate oxidase subunit		Tsai et al. 2013
M. smegmatis MC2155	Sm32		417734	417792			3-ketoacyl-CoA thiolase		glycolate oxidase subunit		Tsai et al. 2013
M. smegmatis MC2155	Sm1		572813	572985			hypothetical protein		hypothetical protein		Tsai et al. 2013
M. smegmatis MC2155	RNA1		756567	756626							McGuire et al. 2012
M. smegmatis MC2155	Sm92		781990	782035			hypothetical protein		isoniazid inductible protein IniA		Tsai et al. 2013
M. smegmatis MC2155	Sm34		996519	996570			isocitrate lyase		3-hydroxybutyryl-CoA dehydrogenase		Tsai et al. 2013
M. smegmatis MC2155	Sm2		1077596	1077652			transport protein		hypothetical protein		Tsai et al. 2013
M. smegmatis MC2155	Sm50		1227456	1227772			hypothetical protein		hypothetical protein		Tsai et al. 2013
M. smegmatis MC2155	Sm3		1303781	1304147			ABC transporter substrate-binding prote		taurine import ATP-binding protein TauB		Tsai et al. 2013
M. smegmatis MC2155	Sm30		1403893	1403949			TnpC protein		oligopeptide transporter, OPT family pr		Tsai et al. 2013
M. smegmatis MC2155	Sm4		1460993	1461033			ABC transporter, ATP-binding protein		DNA-directed RNA polymerase, beta subun		Tsai et al. 2013
M. smegmatis MC2155	Sm51		1502615	1502749			translation elongation factor Tu		hypothetical protein		Tsai et al. 2013
M. smegmatis MC2155	Sm52		1508311	1508345			hypothetical protein		arginine deiminase		Tsai et al. 2013
M. smegmatis MC2155	Sm36		1532956	1533042			cytochrome P450-terp		cytochrome P450-terp		Tsai et al. 2013
M. smegmatis MC2155	Sm5		1611415	1611475			hypothetical protein		translation initiation factor IF-1		Tsai et al. 2013
M. smegmatis MC2155	Sm53		1640871	1640914			propanediol utilization: dehydratase, m		PduH protein		Tsai et al. 2013
M. smegmatis MC2155	Sm29		1679794	1679850			TnpC protein		hypothetical protein		Tsai et al. 2013
M. smegmatis MC2155	Sm54		1733665	1733740			hypothetical protein		ABC transporter, ATP-binding protein	Mtb	Tsai et al. 2013
M. smegmatis MC2155	Sm55		1813059	1813310			IS3 family protein element, transposase		ISMsm8, transposase		Tsai et al. 2013
M. smegmatis MC2155	Sm56		1895642	1896000			phosphoribosylaminoimidazole carboxylas		acyl-CoA dehydrogenase		Tsai et al. 2013
M. smegmatis MC2155	Sm57		1923146	1923188			4Fe-4S ferredoxin, iron-sulfur binding		selenocysteine-specific translation elo		Tsai et al. 2013
M. smegmatis MC2155	Sm58		2000403	2000446			Transcription factor WhiB		diacylglycerol kinase, catalytic region		Tsai et al. 2013
M. smegmatis MC2155	RNA8		2009575	2009665							McGuire et al. 2012
M. smegmatis MC2155	Sm6		2016019	2016073			hypothetical protein		6-O-methylguanine DNA methyltransferase	Mtb	Tsai et al. 2013
M. smegmatis MC2155	Sm37		2031528	2031689			ATP-dependent DNA helicase		transcription factor WhiB		Tsai et al. 2013
M. smegmatis MC2155	Sm59		2031644	2031683			ATP-dependent DNA helicase		transcription factor WhiB		Tsai et al. 2013
M. smegmatis MC2155	Sm7		2047749	2047819			trRNA		hypothetical protein		Tsai et al. 2013
M. smegmatis MC2155	Sm8		2157557	2157607			alcohol dehydrogenase		putative acyl-CoA dehydrogenase	Mtb	Tsai et al. 2013
M. smegmatis MC2155	Sm60		2236287	2236418			hypothetical protein		MmcJ protein		Tsai et al. 2013
M. smegmatis MC2155	Sm9		2236980	2237100			hypothetical protein		MmcJ protein		Tsai et al. 2013
M. smegmatis MC2155	Sm10		2370858	2370914			transport protein		hypothetical protein		Tsai et al. 2013
M. smegmatis MC2155	Sm39		2428547	2428899			phytoene dehydrogenase		glycosyl hydrolase, family protein 57		Tsai et al. 2013
M. smegmatis MC2155	Sm61		2454079	2454123			Low molecular weight protein antigen 6		acetolactate synthase, large subunit, b		Tsai et al. 2013
M. smegmatis MC2155	Sm62		2482844	2482941			ribosomal protein L28		dihydroxyacetone kinase	Mtb	Tsai et al. 2013
M. smegmatis MC2155	Sm63		2519697	2519753			hypothetical protein		30S ribosomal protein S16	Mtb	Tsai et al. 2013
M. smegmatis MC2155	Sm65		2599592	2599668			hypothetical protein		tyrosine recombinase XerC		Tsai et al. 2013
M. smegmatis MC2155	Sm66		2600189	2600262			hypothetical protein		tyrosine recombinase XerC		Tsai et al. 2013
M. smegmatis MC2155	Sm69		2707720	2707775			hypothetical protein		hypothetical protein	Mtb	Tsai et al. 2013
M. smegmatis MC2155	Sm28		2745536	2745649			hypothetical protein		dihydrodipicolinate reductase		Tsai et al. 2013
M. smegmatis MC2155	Sm27		2745574	2745649			hypothetical protein		dihydrodipicolinate reductase		Tsai et al. 2013
M. smegmatis MC2155	Sm70		2765999	2766035			hypothetical protein		acetyltransferase, gnat family protein		Tsai et al. 2013
M. smegmatis MC2155	Sm71		2833294	2833408			hypothetical protein		OB-fold nucleic acid binding domain pro		Tsai et al. 2013
M. smegmatis MC2155	Sm12		2840315	2840380			diguanylate cyclase (ggdef) domain prot		Na+/H+ antiporter NhaA		Tsai et al. 2013
M. smegmatis MC2155	Sm72		2876967	2877054			sensor kinase		ABC efflux pump, fused inner membrane a		Tsai et al. 2013
M. smegmatis MC2155	Sm26		2887974	2888060			IS1549, transposase		hypothetical protein		Tsai et al. 2013
M. smegmatis MC2155	Sm13		2937288	2937328			hypothetical protein		esterase		Tsai et al. 2013
M. smegmatis MC2155	Sm73		3022452	3022504			4-aminobutyrate transaminase		preprotein translocase, YajC subunit		Tsai et al. 2013
M. smegmatis MC2155	Sm75		3124771	3124840			hypothetical protein		integration host factor		Tsai et al. 2013
M. smegmatis MC2155	RNA11		3277552	3277599							McGuire et al. 2012
M. smegmatis MC2155	RNA7		3296996	3297034							McGuire et al. 2012
M. smegmatis MC2155	Sm40		3745897	3745992			hypothetical protein		phosphohydrolase		Tsai et al. 2013
M. smegmatis MC2155	Sm77		3755016	3755057			sodium:solute symporter		galactose-1-phosphate uridylyltransfera		Tsai et al. 2013
M. smegmatis MC2155	Sm78		3811999	3812035			CTP synthase		thiamin pyrophosphokinase, catalytic do		Tsai et al. 2013
M. smegmatis MC2155	Sm25		3825197	3825307			trRNA		tyrosyl-tRNA synthetase		Tsai et al. 2013
M. smegmatis MC2155	Sm24		4132172	4132623			haloacid dehalogenase, type II		translation initiation inhibitor		Tsai et al. 2013
M. smegmatis MC2155	Sm23		4154750	4154817			putative hydrolase		Transposase IS116/IS110/IS902 family pr		Tsai et al. 2013
M. smegmatis MC2155	Sm14		4208054	4208099			hydrolase, isochorismatase family prote		TnpC protein		Tsai et al. 2013
M. smegmatis MC2155	Sm79		4215256	4215294			transposase		possible lysine decarboxylase superfami		Tsai et al. 2013
M. smegmatis MC2155	RNA12		4335086	4335137							McGuire et al. 2012
M. smegmatis MC2155	Sm81		4376321	4376412			glutamine synthetase, type I		D-tyrosyl-tRNA(Tyr) deacylase		Tsai et al. 2013
M. smegmatis MC2155	Sm80		4376376	4376452			glutamine synthetase, type I		D-tyrosyl-tRNA(Tyr) deacylase		Tsai et al. 2013
M. smegmatis MC2155	Sm43		4392788	4392818			adenylate cyclase, putative		methyltransferase	Mtb	Tsai et al. 2013
M. smegmatis MC2155	Sm22		4625445	4625507			hypothetical protein		major membrane protein I		Tsai et al. 2013
M. smegmatis MC2155	Sm21		4663132	4663320			hypothetical protein		ribosomal protein S20		Tsai et al. 2013
M. smegmatis MC2155	Sm20		4761354	4761439			ATP-dependent Clp protease, ATP-binding		Clp protease		Tsai et al. 2013
M. smegmatis MC2155	Sm44		5058951	5059019			trRNA		hypothetical protein		Tsai et al. 2013
M. smegmatis MC2155	RNA3		5147110	5147242							McGuire et al. 2012
M. smegmatis MC2155	RNA5		5363400	5363474							McGuire et al. 2012
M. smegmatis MC2155	Sm83		5462387	5462435			hypothetical protein		dehydrogenase/reductase SDR family prot		Tsai et al. 2013
M. smegmatis MC2155	Sm15		5519032	5519151			acyl-CoA synthase		4-diphosphocytidyl-2C-methyl-D-erythrit		Tsai et al. 2013
M. smegmatis MC2155	Sm84		5519175	5519336			acyl-CoA synthase		4-diphosphocytidyl-2C-methyl-D-erythrit		Tsai et al. 2013
M. smegmatis MC2155	Sm18		5595798	5596221			hypothetical protein		von Willebrand factor, type A		Tsai et al. 2013
M. smegmatis MC2155	Sm45		5736178	5736245			hypothetical protein		hypothetical protein		Tsai et al. 2013
M. smegmatis MC2155	Sm85		5855903	5855951			phosphate ABC transporter, phosphate-bi		transcriptional regulatory protein		Tsai et al. 2013
M. smegmatis MC2155	Sm86		5963439	5963628			hypothetical protein		oxidoreductase, short chain dehydrogena		Tsai et al. 2013
M. smegmatis MC2155	Sm87		6078041	6078185			putative acyl-CoA dehydrogenase		putative acyl-CoA dehydrogenase		Tsai et al. 2013
M. smegmatis MC2155	Sm88		6152897	6152933			hypothetical protein		negative regulator of genetic competenc		Tsai et al. 2013
M. smegmatis MC2155	Sm48		6358104	6358152			D-amino-acid dehydrogenase		transcription elongation factor GreA		Tsai et al. 2013
M. smegmatis MC2155	RNA9		6420618	6420674							McGuire et al. 2012
M. smegmatis MC2155	Sm16		6705492	6705532			hypothetical protein		TnpC protein		Tsai et al. 2013
M. smegmatis MC2155	Sm89		6707964	6708011			hypothetical protein		TnpC protein		Tsai et al. 2013
M. smegmatis MC2155	Sm17		6709815	6709868			TnpC protein		hypothetical protein		Tsai et al. 2013
M. smegmatis MC2155	Sm91		6872580	6872809			NLP/P60 family protein		beta-lactamase		Tsai et al. 2013
M. smegmatis MC2155					118					ncBCG11109A	DiChiara et al. 2010
M. smegmatis MC2155					118					ncRv1222A, ncBCG11281A	DiChiara et al. 2010
M. smegmatis MC2155					100-118					ncBCG11896A	DiChiara et al. 2010
M. smegmatis MC2155					80-100					ncRv12560A, ncBCG12583A	DiChiara et al. 2010
M. smegmatis MC2155					118					ncRv12562A, ncBCG12584A	DiChiara et al. 2010
M. smegmatis MC2155					82-118					ncRv13596A, ncBCG13661A	DiChiara et al. 2010
M. smegmatis MC2155					82-100					ncRv13651A, ncBCG13709A	DiChiara et al. 2010
M. smegmatis MC2155					48-100					ncBCG10493Ac	Tsai et al. 2013
M. smegmatis MC2155					48-66					ncBCG12782Ac, ncRv12765Ac	Tsai et al. 2013
M. smegmatis MC2155					82-118					ncBCG10960A, Mtb	Tsai et al. 2013
M. smegmatis MC2155					66, 100					ncBCG11150Ac, Mtb	Tsai et al. 2013
M. smegmatis MC2155					66					ncBCG11448Ac, ncRv1387Ac	Tsai et al. 2013
M. smegmatis MC2155					66-82					ncBCG11504A, Mtb	Tsai et al. 2013
M. smegmatis MC2155					66, 100					ncBCG10186Ac, ncRv10150Ac	Tsai et al. 2013
M. smegmatis MC2155					66-82					ncBCG12107A, Mtb	Tsai et al. 2013
M. smegmatis MC2155					48-66					ncBCG2654Ac, Mtb	Tsai et al. 2013
M. smegmatis MC2155					48-66					ncBCG13438Ac, Mtb	Tsai et al. 2013
M. smegmatis MC2155					66-82					ncBCG13885A, Mtb	Tsai et al. 2013
M. smegmatis MC2155					82-100					ncBCG11948Ac, Mtb	Tsai et al. 2013
M. smegmatis MC2155					100					ncRv2345Ac, ncBCG12368Ac	Tsai et al. 2013
M. smegmatis MC2155					82-100					ncBCG12024Ac, Mtb	Tsai et al. 2013
M. smegmatis MC2155					48-82					ncRv2111Ac, ncBCG12128Ac	Tsai et al. 2013
M. smegmatis MC2155					66-82					ncBCG10734Ac, Mtb	Tsai et al. 2013
M. smegmatis MC2155					82-100					ncBCG12462Ac, Mtb	Tsai et al. 2013
M. smegmatis MC2155					66, 100					ncBCG10195A, Mtb	Tsai et al. 2013
M. smegmatis MC2155					66-142					ncBCG12441A, Mtb	Tsai et al. 2013
M. smegmatis MC2155					66-142					ncBCG0352Ac, Mtb	Tsai et al. 2013
M. smegmatis MC2155					66-82					ncBCG11603Ac, Mtb	Tsai et al. 2013
M. sp. JLS										IGR-1	Li et al. 2012
M. sp. JLS										IGR-5	Li et al. 2012
M. sp. JLS										IGR-8	Li et al. 2012
M. sp. JLS										IGR-11	Li et al. 2012
M. sp. JLS										AS-4	Li et al. 2012
M. sp. JLS										AS-5	Li et al. 2012
M. sp. KMS										IGR-1	Li et al. 2012
M. sp. KMS										IGR5	Li et al. 2012
M. sp. KMS										IGR-8	Li et al. 2012
M. sp. KMS										IGR-10	Li et al. 2012
M. sp. KMS										IGR-11	Li et al. 2012
M. sp. KMS										AS-4	Li et al. 2012
M. sp. KMS										AS-5	Li et al. 2012
M. sp. MCS										IGR-1	Li et al. 2012
M. sp. MCS										IGR-5	Li et al. 2012
M. sp. MCS										IGR-7	Li et al. 2012
M. sp. MCS										IGR-10	Li et al. 2012
M. sp. MCS										IGR-11	Li et al. 2012
M. sp. MCS										AS-4	Li et al. 2012
M. sp. MCS										AS-5	Li et al. 2012
M. tuberculosis CDC1551			29538	29699	161	MT0028	hypothetical protein	MT0029	hypothetical protein		Livny et al. 2006
M. tuberculosis CDC1551			189008	189071	63	MT0168	PE family protein	MT0169	PE family protein		Livny et al. 2006
M. tuberculosis CDC1551			560282	560343	61	MT0483	isocitrate lyase	MT0484	3-hydroxyacyl-CoA dehydrogenase family		Livny et al. 2006
M. tuberculosis CDC1551			749919	749994	75	MT0679	glucokinase, putative	MT0680	ribosomal protein L10		Livny et al. 2006
M. tuberculosis CDC1551			788014	788122	108	MT0713	translation elongation factor TU	MT0714	hypothetical protein		Livny et al. 2006
M. tuberculosis CDC1551			817842	818104	262	MT0748	ribosomal protein L15	MT0749	protease IV		Livny et al. 2006
M. tuberculosis CDC1551			982618	982773	155	MT0907	phosphoserine aminotransferase, putativ	MT0908	conserved hypothetical protein		Livny et al. 2006
M. tuberculosis CDC1551			1203389	1203547	158	MT1108	cysteine synthase/cystathionine beta-sy	MT1109	proline-rich antigen		Livny et al. 2006
M. tuberculosis CDC1551			1271415	1271524	109	MT1177	oxidoreductase, short-chain dehydrogena	MT1178	hypothetical protein		Livny et al. 2006
M. tuberculosis CDC1551			1312787	1312865	78	MT1217	hypothetical protein	MT1218	mycocerosic acid synthase		Livny et al. 2006
M. tuberculosis CDC1551			1312836	1313163	327	MT1217	hypothetical protein	MT1218	mycocerosic acid synthase		Livny et al. 2006
M. tuberculosis CDC1551			1362849	1362970	121	MT1257	transcriptional regulator, TetR family	MT1258	O-methyltransferase		Livny et al. 2006
M. tuberculosis CDC1551			1472940	1473004	64	trRNA	trRNA	MT1356	hypothetical protein		Livny et al. 2006
M. tuberculosis CDC1551			1693980	1694124	144	MT1551	hypothetical protein	TIGR	TIGR		Livny et al. 2006
M. tuberculosis CDC1551			1744999	1745313	314	MT1594	protozoan/cyanobacterial globin family	MT1595	oxidoreductase, short-chain dehydrogena		Livny et al. 2006
M. tuberculosis CDC1551			1842982	1843084	102	MT1678	lysyl-tRNA synthetase, putative	MT1679	translation initiation factor IF-3		Livny et al. 2006
M. tuberculosis CDC1551			2153894	2153996	102	MT1960	ferric uptake regulation protein	MT1961	phosphatidylethanolamine-binding protei		Livny et al. 2006
M. tuberculosis CDC1551			2195883	2196045	162	MT1998	hypothetical protein	MT1998.1	hypothetical protein		Livny et al. 2006
M. tuberculosis CDC1551			2198588	2198915	327	MT2003	conserved hypothetical protein	MT2004	conserved hypothetical protein		Livny et al. 2006
M. tuberculosis CDC1551			2253882	2253949	67	MT2063	ferredoxin	MT2064	conserved hypothetical protein		Livny et al. 2006
M. tuberculosis CDC1551			2371701	2371761	60	MT2171	conserved hypothetical protein	MT2172	conserved hypothetical protein		Livny et al. 2006
M. tuberculosis CDC1551			2428784	2428898	114	MT2224	conserved hypothetical protein	MT2225	conserved hypothetical protein		Livny et al. 2006
M. tuberculosis CDC1551			2436495	2436615	120	MT2232	serine/threonine protein kinase	MT2233	IS1558', transposase		Livny et al. 2006
M. tuberculosis CDC1551			2448485	2448557	72	MT2243	glycosyl transferase	MT2244	hypothetical protein		Livny et al. 2006
M. tuberculosis CDC1551			2560879	2560966	87	MT2350	hypothetical protein	MT2351	aminotransferase, putative		Livny et al. 2006
M. tuberculosis CDC1551			2575266	2575335	69	MT2365	hypothetical protein	MT2365.1	hypothetical protein		Livny et al. 2006
M. tuberculosis CDC1551			2789477	2789542	65	MT2559	carboxylesterase family protein	trRNA	trRNA		Livny et al. 2006
M. tuberculosis CDC1551			3026579	3026781	202	MT2792	conserved hypothetical protein	MT2793	SOS regulatory protein LexA		Livny et al. 2006
M. tuberculosis CDC1551			3099631	3099742	111	MT2864	conserved hypothetical protein	MT2865	hypothetical protein		Livny et al. 2006
M. tuberculosis CDC1551			3099713	3099774	61	MT2864	conserved hypothetical protein	MT2865	hypothetical protein		Livny et al. 2006
M. tuberculosis CDC1551			3113755	3113923	168	MT2880	general secretion pathway protein A-rel	MT2881	IS6110, transposase		Livny et al. 2006
M. tuberculosis CDC1551			3113755	3114073	318	MT2880	general secretion pathway protein A-rel	MT2881	IS6110, transposase		Livny et al. 2006
M. tuberculosis CDC1551			3113755	3114149	394	MT2880	general secretion pathway protein A-rel	MT2881	IS6110, transposase		Livny et al. 2006
M. tuberculosis CDC1551			3113755	3114222	467	MT2880	general secretion pathway protein A-rel	MT2881	IS6110, transposase		Livny et al. 2006
M. tuberculosis CDC1551			3113755	3114294	539	MT2880	general secretion pathway protein A-rel	MT2881	IS6110, transposase		Livny et al. 2006
M. tuberculosis CDC1551			3116617	3116747	130	MT2882	IS6110, hypothetical protein	MT2883	CRISPR-associated protein Cas2		Livny et al. 2006
M. tuberculosis CDC1551			3116617	3116820	203	MT2882	IS6110, hypothetical protein	MT2883	CRISPR-associated protein Cas2		Livny et al. 2006
M. tuberculosis CDC1551			3116617	3116973	356	MT2882	IS6110, hypothetical protein	MT2883	CRISPR-associated protein Cas2		Livny et al. 2006
M. tuberculosis CDC1551			3116617	3117045	428	MT2882	IS6110, hypothetical protein	MT2883	CRISPR-associated protein Cas2		Livny et al. 2006
M. tuberculosis CDC1551			3116617	3117118	501	MT2882	IS6110, hypothetical protein	MT2883	CRISPR-associated protein Cas2		Livny et al. 2006
M. tuberculosis CDC1551			3167157	3167294	137	MT2928	glutamine synthetase, putative	MT2929	methionine aminopeptidase		Livny et al. 2006
M. tuberculosis CDC1551			3171523	3171650	127	MT2933	penicillin-binding protein, putative	MT2934	hypothetical protein		Livny et al. 2006
M. tuberculosis CDC1551			3277109	3277655	546	MT3010	mycocerosic acid synthase	MT3011	acyl-CoA synthase		Livny et al. 2006
M. tuberculosis CDC1551			3277224	3277655	431	MT3010	mycocerosic acid synthase	MT3011	acyl-CoA synthase		Livny et al. 2006
M. tuberculosis CDC1551			3359003	3359071	68	MT3085	conserved hypothetical protein	MT3086	lipoprotein, putative		Livny et al. 2006
M. tuberculosis CDC1551			3390907	3391111	204	MT3119	hexapeptide transferase family protein	MT3120	hypothetical protein		Livny et al. 2006
M. tuberculosis CDC1551			3416765	3417288	523	MT3145.1	hypothetical protein	MT3146	transcriptional regulator, GntR family		Livny et al. 2006
M. tuberculosis CDC1551			3548739	3548928	189	MT3275	hypothetical protein	MT3275.1	hypothetical protein		Livny et al. 2006
M. tuberculosis CDC1551			3548807	3548920	113	MT3275	hypothetical protein	MT3275.1	hypothetical protein		Livny et al. 2006
M. tuberculosis CDC1551			3848433	3848562	129	MT3548	ribosomal protein L13	MT3549	conserved hypothetical protein		Livny et al. 2006
M. tuberculosis CDC1551			3878859	3878983	124	MT3573.13	hypothetical protein	MT3573.14	hypothetical protein		Livny et al. 2006
M. tuberculosis CDC1551			4000775	4000839	64	MT3671.2	hypothetical protein	MT3672	oxidoreductase, putative		Livny et al. 2006
M. tuberculosis CDC1551			4033002	4033105	103	MT3703	ATP-dependent Clp protease, ATP-binding	MT3704	lsr2 protein		Livny et al. 2006
M. tuberculosis CDC1551			4080431	4080544	113	MT3750	conserved hypothetical protein	MT3750.1	cold-shock domain family protein		Livny et al. 2006
M. tuberculosis CDC1551			4257838	4257964	126	MT3910	esterase, putative	MT3911	esterase, putative, antigen 85-A		Livny et al. 2006
M. tuberculosis CDC1551			4344524	4344596	72	MT3987	PPE family protein	MT3988	conserved hypothetical protein		Livny et al. 2006
M. tuberculosis H37Rv	candidate_892	Intergenic	1902	1943	41						Miotto et al. 2012
M. tuberculosis H37Rv	candidate_663	Intergenic	1920	1954	34						Miotto et al. 2012
M. tuberculosis H37Rv	candidate_893	AS	2213	2305	92	Rv0002					Miotto et al. 2012
M. tuberculosis H37Rv	candidate_894	AS	2979	3057	78	Rv0002					Miotto et al. 2012
M. tuberculosis H37Rv	candidate_895	AS	5179	5287	108	Rv0005					Miotto et al. 2012
M. tuberculosis H37Rv	candidate_896	AS	6228	6277	49	Rv0005					Miotto et al. 2012
M. tuberculosis H37Rv	candidate_897	AS	7061	7102	41	Rv0005					Miotto et al. 2012
M. tuberculosis H37Rv	candidate_898	AS	7201	7255	54	Rv0005					Miotto et al. 2012
M. tuberculosis H37Rv	candidate_899	AS	8055	8247	192	Rv0006					Miotto et al. 2012
M. tuberculosis H37Rv	candidate_1723	Within 5'/3' UTRs	13591	13643	52	Rv0010c		Rv0011c			Miotto et al. 2012
M. tuberculosis H37Rv	candidate_664	AS to 5'/3' UTRs	13593	13645	52	Rv0010c		Rv0011c			Miotto et al. 2012
M. tuberculosis H37Rv	candidate_1724	Within 5'/3' UTRs	23792	23822	30	Rv0019c		Rv0020c			Miotto et al. 2012
M. tuberculosis H37Rv	candidate_665	AS to 5'/3' UTRs	23794	23824	30	Rv0019c		Rv0020c			Miotto et al. 2012
M. tuberculosis H37Rv	candidate_1	AS to 5'/3' UTRs	23850	23998	148	Rv0020c					Miotto et al. 2012
M. tuberculosis H37Rv	candidate_2	AS	24046	24157	111	Rv0020c					Miotto et al. 2012
M. tuberculosis H37Rv	candidate_3	AS	24672	24787	115	Rv0020c					Miotto et al. 2012
M. tuberculosis H37Rv	candidate_4	AS	24867	25274	407	Rv0020c					Miotto et al. 2012
M. tuberculosis H37Rv	candidate_1670	Within 5'/3' UTRs	25449	25479	30			Rv0020c			Miotto et al. 2012
M. tuberculosis H37Rv	candidate_900	AS	25623	25728	105	Rvnt03					Miotto et al. 2012
M. tuberculosis H37Rv	candidate_901	AS to 5'/3' UTRs	25779	25816	37	Rvnt03					Miotto et al. 2012
M. tuberculosis H37Rv	candidate_1671	Intergenic	31926	31967	41						Miotto et al. 2012
M. tuberculosis H37Rv	candidate_902	AS	44050	44092	42	Rv0041					Miotto et al. 2012
M. tuberculosis H37Rv	candidate_5	AS	50563	51056	493	Rv0046c					Miotto et al. 2012
M. tuberculosis H37Rv	candidate_6	AS to 5'/3' UTRs	51104	51192	88	Rv0046c		Rv0047c			Miotto et al. 2012
M. tuberculosis H37Rv	candidate_903	Within 5'/3' UTRs	51124	51185	61	Rv0046c		Rv0047c			Miotto et al. 2012
M. tuberculosis H37Rv	candidate_7	AS	51419	51457	38	Rv0047c					Miotto et al. 2012
M. tuberculosis H37Rv	candidate_8	AS to 5'/3' UTRs	51664	51743	79	Rv0047c					Miotto et al. 2012
M. tuberculosis H37Rv	candidate_904	Within 5'/3' UTRs	51727	51759	32	Rv0047c		Rv0048c			Miotto et al. 2012
M. tuberculosis H37Rv	candidate_9	AS	51988	52108	120	Rv0048c					Miotto et al. 2012
M. tuberculosis H37Rv	candidate_1725	AS to 5'/3' UTRs	58103	58144	41	Rv0053					Miotto et al. 2012
M. tuberculosis H37Rv	candidate_666	Within 5'/3' UTRs	58105	58146	41			Rv0053			Miotto et al. 2012
M. tuberculosis H37Rv	candidate_905	AS to 5'/3' UTRs	58145	58220	75	Rv0053					Miotto et al. 2012
M. tuberculosis H37Rv	candidate_602	Within 5'/3' UTRs	58147	58191	44			Rv0053			Miotto et al. 2012
M. tuberculosis H37Rv	candidate_906	AS to 5'/3' UTRs	59359	59410	51	Rv0055		Rv0056			Miotto et al. 2012
M. tuberculosis H37Rv	candidate_907	AS	65119	65185	66	Rv0061					Miotto et al. 2012
M. tuberculosis H37Rv	candidate_908	AS	65234	65389	155	Rv0061					Miotto et al. 2012
M. tuberculosis H37Rv	candidate_10	AS	74231	74261	30	Rv0066c					Miotto et al. 2012
M. tuberculosis H37Rv	candidate_1672	Intergenic	79142	79178	36						Miotto et al. 2012
M. tuberculosis H37Rv	candidate_603	Intergenic	79143	79173	30						Miotto et al. 2012
M. tuberculosis H37Rv		riboswitch	79294	79095		Rv0070c	glyA2			glycine	Arnvig et al. 2011
M. tuberculosis H37Rv	candidate_11	Intergenic	80382	80415	33						Miotto et al. 2012
M. tuberculosis H37Rv	candidate_909	AS	81688	81732	44	Rv0073					Miotto et al. 2012
M. tuberculosis H37Rv	candidate_910	AS	82249	82353	104	Rv0073					Miotto et al. 2012
M. tuberculosis H37Rv	candidate_12	AS	85206	85276	70	Rv0076c					Miotto et al. 2012
M. tuberculosis H37Rv	candidate_13	AS to 5'/3' UTRs	87687	87819	132	Rv0078A					Miotto et al. 2012
M. tuberculosis H37Rv	candidate_911	Within 5'/3' UTRs	87848	88008	160			Rv0078A			Miotto et al. 2012
M. tuberculosis H37Rv	candidate_14	Intergenic	87932	88008	76						Miotto et al. 2012
M. tuberculosis H37Rv	candidate_15	Within 5'/3' UTRs	88167	88204	37			Rv0079			Miotto et al. 2012
M. tuberculosis H37Rv	candidate_912	AS	89426	89466	40	Rv0080					Miotto et al. 2012
M. tuberculosis H37Rv	candidate_913	AS	97097	97143	46	Rv0088					Miotto et al. 2012
M. tuberculosis H37Rv	candidate_914	AS	97268	97324	56	Rv0088					Miotto et al. 2012
M. tuberculosis H37Rv	candidate_915	AS	97771	97818	47	Rv0089					Miotto et al. 2012
M. tuberculosis H37Rv	candidate_916	AS	99719	99756	37	Rv0091					Miotto et al. 2012
M. tuberculosis H37Rv	candidate_917	AS	110154	110205	51	Rv0101					Miotto et al. 2012
M. tuberculosis H37Rv	candidate_918	AS	110254	110300	46	Rv0101					Miotto et al. 2012
M. tuberculosis H37Rv	candidate_919	AS	110447	110563	116	Rv0101					Miotto et al. 2012
M. tuberculosis H37Rv	candidate_1726	AS to 5'/3' UTRs	133844	133878	34	Rv0110		Rv0111			Miotto et al. 2012
M. tuberculosis H37Rv	candidate_667	Within 5'/3' UTRs	133846	133880	34	Rv0110		Rv0111			Miotto et al. 2012
M. tuberculosis H37Rv	candidate_920	AS	137589	137696	107	Rv0113					Miotto et al. 2012
M. tuberculosis H37Rv	candidate_1727	Intergenic	139757	139790	33						Miotto et al. 2012
M. tuberculosis H37Rv	candidate_668	Intergenic	139759	139792	33						Miotto et al. 2012
M. tuberculosis H37Rv	candidate_1673	Within 5'/3' UTRs	141023	141056	33			Rv0116c			Miotto et al. 2012
M. tuberculosis H37Rv	candidate_921	AS to 5'/3' UTRs	149463	149495	32	Rv0124					Miotto et al. 2012
M. tuberculosis H37Rv	candidate_16	Within 5'/3' UTRs	151110	151140	30			Rv0125			Miotto et al. 2012
M. tuberculosis H37Rv	candidate_922	AS	151321	151364	43	Rv0125					Miotto et al. 2012
M. tuberculosis H37Rv	candidate_923	AS	151399	151431	32	Rv0125					Miotto et al. 2012
M. tuberculosis H37Rv	candidate_1728	AS to 5'/3' UTRs	154131	154229	98	Rv0126		Rv0127			Miotto et al. 2012
M. tuberculosis H37Rv	candidate_669	Within 5'/3' UTRs	154133	154231	98	Rv0126		Rv0127			Miotto et al. 2012
M. tuberculosis H37Rv	candidate_924	AS	155800	155851	51	Rv0128					Miotto et al. 2012
M. tuberculosis H37Rv	candidate_925	AS to 5'/3' UTRs	156522	156568	46	Rv0128		Rv0129c			Miotto et al. 2012
M. tuberculosis H37Rv	candidate_1729	Within 5'/3' UTRs	157618	157669	51			Rv0129c			Miotto et al. 2012
M. tuberculosis H37Rv	candidate_670	AS to 5'/3' UTRs	157620	157671	51	Rv0129c					Miotto et al. 2012
M. tuberculosis H37Rv	candidate_17	AS	167440	167481	41	Rv0141c					Miotto et al. 2012
M. tuberculosis H37Rv	candidate_18	AS	167558	167658	100	Rv0141c					Miotto et al. 2012
M. tuberculosis H37Rv	candidate_926	AS	170705	170736	31	Rv0144					Miotto et al. 2012
M. tuberculosis H37Rv	candidate_1730	Within 5'/3' UTRs	183234	183290	56			Rv0154c			Miotto et al. 2012
M. tuberculosis H37Rv	candidate_671	AS to 5'/3' UTRs	183236	183292	56	Rv0154c					Miotto et al. 2012
M. tuberculosis H37Rv	candidate_927	AS	185055	185087	32	Rv0157					Miotto et al. 2012
M. tuberculosis H37Rv	candidate_928	AS	196557	196643	86	Rv0166					Miotto et al. 2012
M. tuberculosis H37Rv	candidate_1674	AS to 5'/3' UTRs	196663	196708	45	Rv0166					Miotto et al. 2012
M. tuberculosis H37Rv	candidate_929	AS to 5'/3' UTRs	196709	196776	67	Rv0166					Miotto et al. 2012
M. tuberculosis H37Rv	candidate_19	Within 5'/3' UTRs	196712	196773	61			Rv0166			Miotto et al. 2012
M. tuberculosis H37Rv	candidate_1675	AS to 5'/3' UTRs	196777	196808	31	Rv0167					Miotto et al. 2012
M. tuberculosis H37Rv	candidate_930	AS to 5'/3' UTRs	196827	196944	117	Rv0167					Miotto et al. 2012
M. tuberculosis H37Rv	candidate_931	AS	196985	197017	32	Rv0167					Miotto et al. 2012
M. tuberculosis H37Rv	candidate_932	AS	199402	199508	106	Rv0169					Miotto et al. 2012
M. tuberculosis H37Rv	candidate_933	AS	200964	201008	44	Rv0171					Miotto et al. 2012
M. tuberculosis H37Rv	candidate_934	AS	202609	202648	39	Rv0172					Miotto et al. 2012
M. tuberculosis H37Rv	candidate_935	AS	202732	202825	93	Rv0172					Miotto et al. 2012
M. tuberculosis H37Rv	candidate_936	AS	205275	205351	76	Rv0174					Miotto et al. 2012
M. tuberculosis H37Rv	candidate_937	AS	206462	206493	31	Rv0174					Miotto et al. 2012
M. tuberculosis H37Rv	candidate_938	AS	208576	208664	88	Rv0177					Miotto et al. 2012
M. tuberculosis H37Rv	candidate_20	AS	210073	210123	50	Rv0179c					Miotto et al. 2012
M. tuberculosis H37Rv	candidate_21	AS	211325	211485	160	Rv0180c					Miotto et al. 2012
M. tuberculosis H37Rv	candidate_939	AS	214453	214483	30	Rv0183					Miotto et al. 2012
M. tuberculosis H37Rv	candidate_940	AS	218035	218065	30	Rv0186					Miotto et al. 2012
M. tuberculosis H37Rv	candidate_941	AS	218110	218292	182	Rv0186					Miotto et al. 2012
M. tuberculosis H37Rv	candidate_942	AS to 5'/3' UTRs	218355	218413	58	Rv0186		Rv4014			Miotto et al. 2012
M. tuberculosis H37Rv	candidate_22	AS to 5'/3' UTRs	218357	218409	52	Rv4014		Rv0186			Miotto et al. 2012
M. tuberculosis H37Rv	candidate_943	Within 5'/3' UTRs	218503	218610	107			Rv4014			Miotto et al. 2012
M. tuberculosis H37Rv	candidate_944	AS to 5'/3' UTRs	219424	219601	177	Rv0188					Miotto et al. 2012
M. tuberculosis H37Rv	candidate_23	Within 5'/3' UTRs	219429	219486	57	Rv0187		Rv0188			Miotto et al. 2012
M. tuberculosis H37Rv	candidate_945	AS	219653	219782	129	Rv0188					Miotto et al. 2012
M. tuberculosis H37Rv	candidate_946	AS to 5'/3' UTRs	219830	219996	166	Rv0188		Rv0189c			Miotto et al. 2012
M. tuberculosis H37Rv	candidate_24	AS to 5'/3' UTRs	219917	220058	141	Rv0189c		Rv0188			Miotto et al. 2012
M. tuberculosis H37Rv	candidate_947	AS	223462	223494	32	Rv0191					Miotto et al. 2012
M. tuberculosis H37Rv	candidate_948	AS	223578	223653	75	Rv0192					Miotto et al. 2012
M. tuberculosis H37Rv	candidate_949	AS	234459	234493	34	Rv0197		Rv0198c			Miotto et al. 2012
M. tuberculosis H37Rv	candidate_25	AS	235121	235170	49	Rv0198c					Miotto et al. 2012
M. tuberculosis H37Rv	candidate_950	AS	236632	236705	73	Rv0199					Miotto et al. 2012
M. tuberculosis H37Rv	candidate_26	AS	246987	247057	70	Rv0206c					Miotto et al. 2012
M. tuberculosis H37Rv	candidate_27	AS to 5'/3' UTRs	247283	247542	259	Rv0206c		Rv0207c			Miotto et al. 2012
M. tuberculosis H37Rv	candidate_951	Within 5'/3' UTRs	247318	247384	66	Rv0206c		Rv0207c			Miotto et al. 2012
M. tuberculosis H37Rv	candidate_1731	AS to 5'/3' UTRs	248917	248966	49	Rv0208c		Rv0209			Miotto et al. 2012
M. tuberculosis H37Rv	candidate_672	AS to 5'/3' UTRs	248919	248968	49	Rv0208c		Rv0209			Miotto et al. 2012
M. tuberculosis H37Rv	candidate_952	AS	262837	262878	41	Rv0220					Miotto et al. 2012
M. tuberculosis H37Rv	candidate_28	AS	266736	266769	33	Rv0223c					Miotto et al. 2012
M. tuberculosis H37Rv	candidate_1732	Within 5'/3' UTRs	267765	267809	44	Rv0223c		Rv0224c			Miotto et al. 2012
M. tuberculosis H37Rv	candidate_673	AS to 5'/3' UTRs	267767	267811	44	Rv0223c		Rv0224c			Miotto et al. 2012
M. tuberculosis H37Rv	candidate_1733	Within 5'/3' UTRs	272862	272949	87			Rv0227c			Miotto et al. 2012
M. tuberculosis H37Rv	candidate_674	AS to 5'/3' UTRs	272864	272951	87	Rv0227c					Miotto et al. 2012
M. tuberculosis H37Rv	candidate_953	AS	288963	289002	39	Rv0238					Miotto et al. 2012
M. tuberculosis H37Rv	candidate_954	AS to 5'/3' UTRs	292064	292098	34	Rv0242c		Rv0243			Miotto et al. 2012
M. tuberculosis H37Rv	candidate_675	AS to 5'/3' UTRs	292080	292133	53	Rv0242c		Rv0243			Miotto et al. 2012
M. tuberculosis H37Rv	candidate_1734	AS to 5'/3' UTRs	292099	292131	32	Rv0242c		Rv0243			Miotto et al. 2012
M. tuberculosis H37Rv	candidate_955	AS	292269	292301	32	Rv0243					Miotto et al. 2012
M. tuberculosis H37Rv	candidate_956	AS	292336	292390	54	Rv0243					Miotto et al. 2012
M. tuberculosis H37Rv	candidate_1676	Intergenic	293603	293659	56						Miotto et al. 2012
M. tuberculosis H37Rv	candidate_29	Intergenic	293604	293662	58						Miotto et al. 2012
M. tuberculosis H37Rv	candidate_1735	Intergenic	293666	293708	42						Miotto et al. 2012
M. tuberculosis H37Rv	candidate_676	Intergenic	293668	293710	42						Miotto et al. 2012
M. tuberculosis H37Rv	candidate_1736	Within 5'/3' UTRs	295694	295724	30			Rv0244c			Miotto et al. 2012
M. tuberculosis H37Rv	candidate_677	AS to 5'/3' UTRs	295696	295726	30	Rv0244c					Miotto et al. 2012
M. tuberculosis H37Rv	candidate_30	AS	298918	299099	181	Rv0248c					Miotto et al. 2012
M. tuberculosis H37Rv	candidate_31	AS	299164	299201	37	Rv0248c					Miotto et al. 2012
M. tuberculosis H37Rv	candidate_32	AS	299263	299293	30	Rv0248c					Miotto et al. 2012
M. tuberculosis H37Rv	candidate_33	AS	299960	300094	134	Rv0248c					Miotto et al. 2012
M. tuberculosis H37Rv	candidate_34	AS	301424	301613	189	Rv0249c					Miotto et al. 2012
M. tuberculosis H37Rv	candidate_957	Within 5'/3' UTRs	302034	302109	75	Rv0250c		Rv0251c			Miotto et al. 2012
M. tuberculosis H37Rv	candidate_958	Within 5'/3' UTRs	302652	302683	31			Rv0251c			Miotto et al. 2012
M. tuberculosis H37Rv	candidate_35	AS	307966	308037	71	Rv0256c					Miotto et al. 2012
M. tuberculosis H37Rv	candidate_36	AS	308772	308816	44	Rv0256c					Miotto et al. 2012
M. tuberculosis H37Rv	candidate_37	AS	308938	309021	83	Rv0256c					Miotto et al. 2012
M. tuberculosis H37Rv		riboswitch	309882	309685		Rv0256c	PPE2			cobalamin	Arnvig et al. 2011
M. tuberculosis H37Rv	candidate_959	AS	309893	309930	37	Rv0257					Miotto et al. 2012
M. tuberculosis H37Rv	candidate_38	AS	322998	323104	106	Rv0268c					Miotto et al. 2012
M. tuberculosis H37Rv	candidate_39	AS to 5'/3' UTRs	323215	323282	67	Rv0268c					Miotto et al. 2012
M. tuberculosis H37Rv	candidate_960	AS	326118	326149	31	Rv0270					Miotto et al. 2012
M. tuberculosis H37Rv	candidate_40	AS	329127	329161	34	Rv0272c					Miotto et al. 2012
M. tuberculosis H37Rv	candidate_1737	AS to 5'/3' UTRs	330345	330375	30	Rv0273c		Rv0274			Miotto et al. 2012
M. tuberculosis H37Rv	candidate_678	AS to 5'/3' UTRs	330347	330377	30	Rv0273c		Rv0274			Miotto et al. 2012
M. tuberculosis H37Rv	candidate_961	AS	330428	330531	103	Rv0274					Miotto et al. 2012
M. tuberculosis H37Rv	candidate_41	AS to 5'/3' UTRs	331647	331696	49	Rv0275c		Rv0276			Miotto et al. 2012
M. tuberculosis H37Rv	candidate_962	AS to 5'/3' UTRs	331658	331690	32	Rv0275c		Rv0276			Miotto et al. 2012
M. tuberculosis H37Rv	candidate_963	AS	332363	332401	38	Rv0276					Miotto et al. 2012
M. tuberculosis H37Rv	candidate_964	Within 5'/3' UTRs	333170	333232	62			Rv0277c			Miotto et al. 2012
M. tuberculosis H37Rv	candidate_965	Within 5'/3' UTRs	333304	333417	113			Rv0277c			Miotto et al. 2012
M. tuberculosis H37Rv	candidate_42	AS to 5'/3' UTRs	333375	333418	43	Rv0278c					Miotto et al. 2012
M. tuberculosis H37Rv	candidate_966	AS	340105	340182	77	Rv0280					Miotto et al. 2012
M. tuberculosis H37Rv	candidate_967	Within 5'/3' UTRs	341706	342083	377	Rv0281		Rv0282			Miotto et al. 2012
M. tuberculosis H37Rv	candidate_43	Within 5'/3' UTRs	341947	342078	131	Rv0281		Rv0282			Miotto et al. 2012
M. tuberculosis H37Rv	candidate_968	AS	342222	342259	37	Rv0282					Miotto et al. 2012
M. tuberculosis H37Rv	candidate_969	AS	345731	345764	33	Rv0284					Miotto et al. 2012
M. tuberculosis H37Rv	candidate_970	AS	345820	345941	121	Rv0284					Miotto et al. 2012
M. tuberculosis H37Rv	candidate_971	AS	347408	347481	73	Rv0284					Miotto et al. 2012
M. tuberculosis H37Rv	candidate_972	AS	348129	348165	36	Rv0284					Miotto et al. 2012
M. tuberculosis H37Rv	candidate_973	AS	348400	348483	83	Rv0284					Miotto et al. 2012
M. tuberculosis H37Rv	candidate_974	AS	350509	350645	136	Rv0286					Miotto et al. 2012
M. tuberculosis H37Rv	candidate_975	AS	352874	352919	45	Rv0289					Miotto et al. 2012
M. tuberculosis H37Rv	candidate_976	AS to 5'/3' UTRs	353000	353066	66	Rv0289		Rv0290			Miotto et al. 2012
M. tuberculosis H37Rv	candidate_44	Within 5'/3' UTRs	353036	353068	32	Rv0289		Rv0290			Miotto et al. 2012
M. tuberculosis H37Rv	candidate_45	AS	357611	357662	51	Rv0293c					Miotto et al. 2012
M. tuberculosis H37Rv	candidate_977	AS	363331	363373	42	Rv0298					Miotto et al. 2012
M. tuberculosis H37Rv	candidate_46	AS	373109	373150	41	Rv0305c					Miotto et al. 2012
M. tuberculosis H37Rv	candidate_978	AS	377362	377410	48	Rv0308					Miotto et al. 2012
M. tuberculosis H37Rv	candidate_979	AS to 5'/3' UTRs	377793	377852	59	Rv0308					Miotto et al. 2012
M. tuberculosis H37Rv	candidate_980	AS to 5'/3' UTRs	382467	382510	43	Rv0313					Miotto et al. 2012
M. tuberculosis H37Rv	candidate_981	AS	382546	382593	47	Rv0313					Miotto et al. 2012
M. tuberculosis H37Rv	candidate_47	AS	382992	383028	36	Rv0314c					Miotto et al. 2012
M. tuberculosis H37Rv	candidate_48	AS	402504	402534	30	Rv0337c					Miotto et al. 2012
M. tuberculosis H37Rv	candidate_982	AS	410873	410904	31	Rv0342					Miotto et al. 2012
M. tuberculosis H37Rv	candidate_983	AS	418831	418895	64	Rv0348					Miotto et al. 2012
M. tuberculosis H37Rv	candidate_984	Intergenic	419704	419750	46						Miotto et al. 2012
M. tuberculosis H37Rv	candidate_49	Within 5'/3' UTRs	419713	419835	122			Rv0350			Miotto et al. 2012
M. tuberculosis H37Rv	candidate_985	AS to 5'/3' UTRs	419793	419827	34	Rv0350					Miotto et al. 2012
M. tuberculosis H37Rv	candidate_986	AS	420887	420931	44	Rv0350					Miotto et al. 2012
M. tuberculosis H37Rv	candidate_987	AS	421317	421404	87	Rv0350					Miotto et al. 2012
M. tuberculosis H37Rv	candidate_988	AS	421805	421840	35	Rv0351					Miotto et al. 2012
M. tuberculosis H37Rv	candidate_1738	AS to 5'/3' UTRs	436803	436834	31	Rv0358		Rv0357c			Miotto et al. 2012
M. tuberculosis H37Rv	candidate_679	AS to 5'/3' UTRs	436805	436836	31	Rv0357c		Rv0358			Miotto et al. 2012
M. tuberculosis H37Rv	candidate_50	AS to 5'/3' UTRs	442272	442322	50	Rv0363c		Rv0364			Miotto et al. 2012
M. tuberculosis H37Rv	candidate_51	AS	458945	458976	31	Rv0383c					Miotto et al. 2012
M. tuberculosis H37Rv	candidate_1677	Within 5'/3' UTRs	459407	459446	39			Rv0384c			Miotto et al. 2012
M. tuberculosis H37Rv	candidate_989	Within 5'/3' UTRs	462002	462038	36			Rv0384c			Miotto et al. 2012
M. tuberculosis H37Rv	candidate_680	AS to 5'/3' UTRs	462029	462085	56	Rv0384c		Rv0385			Miotto et al. 2012
M. tuberculosis H37Rv	candidate_1678	AS to 5'/3' UTRs	462039	462071	32	Rv0385		Rv0384c			Miotto et al. 2012
M. tuberculosis H37Rv	candidate_990	AS to 5'/3' UTRs	476380	476418	38	Rv4003					Miotto et al. 2012
M. tuberculosis H37Rv	candidate_52	AS	482459	482496	37	Rv0402c					Miotto et al. 2012
M. tuberculosis H37Rv	candidate_53	AS	483277	483308	31	Rv0403c					Miotto et al. 2012
M. tuberculosis H37Rv	RNA4		483829		49	Rv0403c	membrane protein mmpS1	Rv0404	fadD30		McGuire et al. 2012
M. tuberculosis H37Rv	candidate_991	AS	491728	491763	35	Rv0407					Miotto et al. 2012
M. tuberculosis H37Rv	candidate_55	AS	498530	498580	50	Rv0412c					Miotto et al. 2012
M. tuberculosis H37Rv	candidate_56	AS	498842	498873	31	Rv0412c					Miotto et al. 2012
M. tuberculosis H37Rv	candidate_992	AS to 5'/3' UTRs	499630	499663	33	Rv0413		Rv0412c			Miotto et al. 2012
M. tuberculosis H37Rv		riboswitch	501047	501157		Rv0415	thiO			TPP	Arnvig et al. 2011
M. tuberculosis H37Rv	candidate_1739	AS to 5'/3' UTRs	501054	501140	86	Rv0415		Rv0414c			Miotto et al. 2012
M. tuberculosis H37Rv	candidate_681	AS to 5'/3' UTRs	501056	501142	86	Rv0414c		Rv0415			Miotto et al. 2012
M. tuberculosis H37Rv	candidate_1740	Within 5'/3' UTRs	510229	510321	92	Rv0423c		Rv0424c			Miotto et al. 2012
M. tuberculosis H37Rv	candidate_682	AS to 5'/3' UTRs	510231	510323	92	Rv0423c					Miotto et al. 2012
M. tuberculosis H37Rv		riboswitch	510326	510216		Rv0423	thiC			TPP	Arnvig et al. 2011
M. tuberculosis H37Rv	candidate_57	AS	510499	510534	35	Rv0424c					Miotto et al. 2012
M. tuberculosis H37Rv	candidate_58	AS	511762	511802	40	Rv0425c					Miotto et al. 2012
M. tuberculosis H37Rv	candidate_59	AS	513150	513200	50	Rv0425c					Miotto et al. 2012
M. tuberculosis H37Rv	candidate_993	Within 5'/3' UTRs	515854	515917	63			Rv0426c			Miotto et al. 2012
M. tuberculosis H37Rv	candidate_60	AS to 5'/3' UTRs	515859	515929	70	Rv0426c					Miotto et al. 2012
M. tuberculosis H37Rv	candidate_994	AS to 5'/3' UTRs	522143	522184	41	Rv0434					Miotto et al. 2012
M. tuberculosis H37Rv	candidate_1741	Within 5'/3' UTRs	528388	528465	77			Rv0439c			Miotto et al. 2012
M. tuberculosis H37Rv	candidate_683	AS to 5'/3' UTRs	528390	528425	35	Rv0439c					Miotto et al. 2012
M. tuberculosis H37Rv	candidate_604	Intergenic	528426	528462	36						Miotto et al. 2012
M. tuberculosis H37Rv	candidate_605	Within 5'/3' UTRs	528508	528541	33			Rv0440			Miotto et al. 2012
M. tuberculosis H37Rv	candidate_1742	AS to 5'/3' UTRs	528508	528606	98	Rv0440					Miotto et al. 2012
M. tuberculosis H37Rv	candidate_606	Within 5'/3' UTRs	528567	528607	40			Rv0440			Miotto et al. 2012
M. tuberculosis H37Rv	candidate_61	AS	530307	530346	39	Rv0441c		Rv0440			Miotto et al. 2012
M. tuberculosis H37Rv	candidate_62	AS	530514	530563	49	Rv0441c					Miotto et al. 2012
M. tuberculosis H37Rv	candidate_63	AS	540234	540363	129	Rv0450c					Miotto et al. 2012
M. tuberculosis H37Rv	candidate_64	AS	541225	541278	53	Rv0450c					Miotto et al. 2012
M. tuberculosis H37Rv	candidate_65	AS	541348	541384	36	Rv0450c					Miotto et al. 2012
M. tuberculosis H37Rv	candidate_66	AS	541778	541817	39	Rv0451c					Miotto et al. 2012
M. tuberculosis H37Rv	candidate_67	AS to 5'/3' UTRs	545690	545825	135	Rv0455c					Miotto et al. 2012
M. tuberculosis H37Rv	candidate_1743	AS to 5'/3' UTRs	549616	549648	32	Rv0458		Rv0457c			Miotto et al. 2012
M. tuberculosis H37Rv	candidate_684	AS to 5'/3' UTRs	549618	549650	32	Rv0457c		Rv0458			Miotto et al. 2012
M. tuberculosis H37Rv	candidate_995	AS to 5'/3' UTRs	551732	551853	121	Rv0460					Miotto et al. 2012
M. tuberculosis H37Rv	candidate_996	AS to 5'/3' UTRs	551903	552008	105	Rv0460					Miotto et al. 2012
M. tuberculosis H37Rv	candidate_997	AS	552039	552164	125	Rv0461					Miotto et al. 2012
M. tuberculosis H37Rv	candidate_998	AS	552199	552276	77	Rv0461					Miotto et al. 2012
M. tuberculosis H37Rv	candidate_999	AS	553260	553300	40	Rv0462					Miotto et al. 2012
M. tuberculosis H37Rv	candidate_1000	AS	553379	553523	144	Rv0462					Miotto et al. 2012
M. tuberculosis H37Rv	candidate_68	AS	554348	554437	89	Rv0464c					Miotto et al. 2012
M. tuberculosis H37Rv	candidate_69	AS	554503	554591	88	Rv0464c					Miotto et al. 2012
M. tuberculosis H37Rv	candidate_1001	AS	556570	556627	57	Rv0466					Miotto et al. 2012
M. tuberculosis H37Rv	candidate_1744	AS to 5'/3' UTRs	557298	557331	33	Rv0466					Miotto et al. 2012
M. tuberculosis H37Rv	candidate_685	Within 5'/3' UTRs	557300	557333	33			Rv0466			Miotto et al. 2012
M. tuberculosis H37Rv	candidate_1745	Intergenic	557416	557446	30						Miotto et al. 2012
M. tuberculosis H37Rv	candidate_686	Within 5'/3' UTRs	557418	557448	30			Rv0467			Miotto et al. 2012
M. tuberculosis H37Rv	candidate_1002	AS	559617	559650	33	Rv0468					Miotto et al. 2012
M. tuberculosis H37Rv	candidate_1679	AS to 5'/3' UTRs	559825	559865	40	Rv0468		Rv0469			Miotto et al. 2012
M. tuberculosis H37Rv	candidate_607	Within 5'/3' UTRs	559826	559870	44	Rv0468		Rv0469			Miotto et al. 2012
M. tuberculosis H37Rv	candidate_1746	AS to 5'/3' UTRs	565684	565729	45	Rv0475					Miotto et al. 2012
M. tuberculosis H37Rv	candidate_687	Within 5'/3' UTRs	565686	565731	45			Rv0475			Miotto et al. 2012
M. tuberculosis H37Rv	candidate_70	AS	568353	568399	46	Rv0479c					Miotto et al. 2012
M. tuberculosis H37Rv	candidate_1003	AS	572607	572654	47	Rv0483					Miotto et al. 2012
M. tuberculosis H37Rv	candidate_1004	AS	572685	572737	52	Rv0483					Miotto et al. 2012
M. tuberculosis H37Rv	candidate_1747	AS to 5'/3' UTRs	573881	573920	39	Rv0485					Miotto et al. 2012
M. tuberculosis H37Rv	candidate_688	AS to 5'/3' UTRs	573883	573922	39	Rv0484c		Rv0485			Miotto et al. 2012
M. tuberculosis H37Rv	candidate_1005	AS to 5'/3' UTRs	573973	574013	40	Rv0485					Miotto et al. 2012
M. tuberculosis H37Rv	candidate_1006	AS	579471	579503	32	Rv0490					Miotto et al. 2012
M. tuberculosis H37Rv	candidate_1007	AS	580526	580568	42	Rv0490					Miotto et al. 2012
M. tuberculosis H37Rv	candidate_1748	AS to 5'/3' UTRs	580584	580646	62	Rv0490					Miotto et al. 2012
M. tuberculosis H37Rv	candidate_689	Within 5'/3' UTRs	580586	580648	62			Rv0490			Miotto et al. 2012
M. tuberculosis H37Rv	candidate_1749	Intergenic	580654	580723	69						Miotto et al. 2012
M. tuberculosis H37Rv	candidate_690	Within 5'/3' UTRs	580656	580725	69			Rv0490			Miotto et al. 2012
M. tuberculosis H37Rv	candidate_1750	AS to 5'/3' UTRs	580731	580799	68	Rv0491					Miotto et al. 2012
M. tuberculosis H37Rv	candidate_691	Within 5'/3' UTRs	580733	580801	68			Rv0491			Miotto et al. 2012
M. tuberculosis H37Rv	candidate_1008	AS	587585	587733	148	Rv0497					Miotto et al. 2012
M. tuberculosis H37Rv	candidate_1009	AS	588072	588102	30	Rv0497					Miotto et al. 2012
M. tuberculosis H37Rv	candidate_1751	AS to 5'/3' UTRs	590978	591109	131	Rv0500		Rv0500A			Miotto et al. 2012
M. tuberculosis H37Rv	candidate_692	Within 5'/3' UTRs	590980	591069	89	Rv0500		Rv0500A			Miotto et al. 2012
M. tuberculosis H37Rv	candidate_608	Within 5'/3' UTRs	591070	591110	40	Rv0500		Rv0500A			Miotto et al. 2012
M. tuberculosis H37Rv	candidate_1010	AS	592613	592658	45	Rv0501					Miotto et al. 2012
M. tuberculosis H37Rv	candidate_1011	AS	592989	593126	137	Rv0502					Miotto et al. 2012
M. tuberculosis H37Rv	candidate_71	AS	595018	595056	38	Rv0504c					Miotto et al. 2012
M. tuberculosis H37Rv	candidate_1752	Within 5'/3' UTRs	595345	595387	42			Rv0504c			Miotto et al. 2012
M. tuberculosis H37Rv	candidate_693	AS to 5'/3' UTRs	595347	595389	42	Rv0504c		Rv0505c			Miotto et al. 2012
M. tuberculosis H37Rv	candidate_1753	Within 5'/3' UTRs	595399	595445	46			Rv0505c			Miotto et al. 2012
M. tuberculosis H37Rv	candidate_694	AS to 5'/3' UTRs	595401	595447	46	Rv0505c					Miotto et al. 2012
M. tuberculosis H37Rv	candidate_72	AS to 5'/3' UTRs	596658	596694	36	Rv0505c		Rv0506			Miotto et al. 2012
M. tuberculosis H37Rv	candidate_1012	AS	601177	601333	156	Rv0509					Miotto et al. 2012
M. tuberculosis H37Rv	candidate_1013	AS to 5'/3' UTRs	610175	610207	32	Rv0518					Miotto et al. 2012
M. tuberculosis H37Rv	candidate_1014	AS to 5'/3' UTRs	610868	610955	87	Rv0518					Miotto et al. 2012
M. tuberculosis H37Rv	candidate_73	Within 5'/3' UTRs	610916	610954	38			Rv0518			Miotto et al. 2012
M. tuberculosis H37Rv	candidate_74	Intergenic	611034	611074	40						Miotto et al. 2012
M. tuberculosis H37Rv	candidate_1015	AS	621921	622028	107	Rv0530					Miotto et al. 2012
M. tuberculosis H37Rv	candidate_1016	AS to 5'/3' UTRs	622097	622295	198	Rv0530		Rv0531			Miotto et al. 2012
M. tuberculosis H37Rv	candidate_75	Within 5'/3' UTRs	622157	622299	142	Rv0530		Rv0531			Miotto et al. 2012
M. tuberculosis H37Rv	candidate_1754	AS to 5'/3' UTRs	629962	629996	34	Rv0538					Miotto et al. 2012
M. tuberculosis H37Rv	candidate_1017	AS to 5'/3' UTRs	631730	631856	126	Rv0539					Miotto et al. 2012
M. tuberculosis H37Rv	candidate_1018	AS	631900	631940	40	Rv0539					Miotto et al. 2012
M. tuberculosis H37Rv	candidate_77	AS	636830	636883	53	Rv0545c					Miotto et al. 2012
M. tuberculosis H37Rv	candidate_1019	AS	658913	658965	52	Rv0567					Miotto et al. 2012
M. tuberculosis H37Rv	RNA10		659351		39	Rv0567	methyltransferase	Rv0568	cyp 135B1		McGuire et al. 2012
M. tuberculosis H37Rv	candidate_78	AS	665078	665110	32	Rv0572c					Miotto et al. 2012
M. tuberculosis H37Rv	candidate_1020	Within 5'/3' UTRs	665588	665795	207	Rv4004		Rv0573c			Miotto et al. 2012
M. tuberculosis H37Rv	candidate_79	AS to 5'/3' UTRs	665611	665695	84	Rv4004					Miotto et al. 2012
M. tuberculosis H37Rv	candidate_80	AS to 5'/3' UTRs	665759	665790	31	Rv0573c					Miotto et al. 2012
M. tuberculosis H37Rv	candidate_1021	AS	670927	670965	38	Rv0576					Miotto et al. 2012
M. tuberculosis H37Rv	candidate_1022	Intergenic	675996	676032	36						Miotto et al. 2012
M. tuberculosis H37Rv	candidate_81	Intergenic	676000	676036	36						Miotto et al. 2012
M. tuberculosis H37Rv	candidate_82	AS	678621	678785	164	Rv0583c					Miotto et al. 2012
M. tuberculosis H37Rv	candidate_83	AS	678846	679004	158	Rv0583c					Miotto et al. 2012
M. tuberculosis H37Rv	candidate_1023	AS	686414	686446	32	Rv0588					Miotto et al. 2012
M. tuberculosis H37Rv	candidate_84	Intergenic	704187	704246	59						Miotto et al. 2012
M. tuberculosis H37Rv	candidate_1024	Intergenic	704212	704245	33						Miotto et al. 2012
M. tuberculosis H37Rv	candidate_85	AS	706101	706243	142	Rv0611c					Miotto et al. 2012
M. tuberculosis H37Rv	candidate_1025	Within 5'/3' UTRs	728522	728556	34			Rv0632c			Miotto et al. 2012
M. tuberculosis H37Rv	candidate_86	AS	728649	728680	31	Rv0632c					Miotto et al. 2012
M. tuberculosis H37Rv	candidate_1026	AS	731147	731191	44	Rv0634A					Miotto et al. 2012
M. tuberculosis H37Rv	candidate_1027	AS to 5'/3' UTRs	731280	731377	97	Rv0634A					Miotto et al. 2012
M. tuberculosis H37Rv	candidate_1755	AS to 5'/3' UTRs	731413	731468	55	Rv0634A		Rvnt06			Miotto et al. 2012
M. tuberculosis H37Rv	candidate_695	Within 5'/3' UTRs	731415	731470	55	Rv0634A		Rvnt06			Miotto et al. 2012
M. tuberculosis H37Rv	candidate_1028	AS	731588	731749	161	Rvnt07		Rv634B			Miotto et al. 2012
M. tuberculosis H37Rv	candidate_87	Within 5'/3' UTRs	731676	731712	36	Rvnt07		Rv634B			Miotto et al. 2012
M. tuberculosis H37Rv	candidate_1756	AS to 5'/3' UTRs	733347	733398	51	Rv0637					Miotto et al. 2012
M. tuberculosis H37Rv	candidate_609	Within 5'/3' UTRs	733363	733394	31			Rv0637			Miotto et al. 2012
M. tuberculosis H37Rv	candidate_88	Within 5'/3' UTRs	733395	733450	55	Rv0637		Rvnt08			Miotto et al. 2012
M. tuberculosis H37Rv	candidate_1030	AS	733524	733557	33	Rvnt08					Miotto et al. 2012
M. tuberculosis H37Rv	candidate_610	Within 5'/3' UTRs	733631	733672	41	Rvnt08		Rv0638			Miotto et al. 2012
M. tuberculosis H37Rv	candidate_1031	AS to 5'/3' UTRs	734197	734273	76	Rv0638		Rv0639			Miotto et al. 2012
M. tuberculosis H37Rv	candidate_89	Within 5'/3' UTRs	734222	734254	32	Rv0638		Rv0639			Miotto et al. 2012
M. tuberculosis H37Rv	candidate_1032	AS	734379	734549	170	Rv0639					Miotto et al. 2012
M. tuberculosis H37Rv	candidate_1757	AS to 5'/3' UTRs	735458	735500	42	Rv0640		Rv0641			Miotto et al. 2012
M. tuberculosis H37Rv	candidate_696	Within 5'/3' UTRs	735460	735502	42	Rv0640		Rv0641			Miotto et al. 2012
M. tuberculosis H37Rv	candidate_611	AS to 5'/3' UTRs	736230	736279	49	Rv0641		Rv0642c			Miotto et al. 2012
M. tuberculosis H37Rv	candidate_1680	AS to 5'/3' UTRs	736246	736296	50	Rv0641		Rv0642c			Miotto et al. 2012
M. tuberculosis H37Rv	candidate_90	AS	736978	737012	34	Rv0642c					Miotto et al. 2012
M. tuberculosis H37Rv	candidate_91	AS	737120	737171	51	Rv0642c					Miotto et al. 2012
M. tuberculosis H37Rv	candidate_1033	Within 5'/3' UTRs	737203	737237	34	Rv0642c		Rv0643c			Miotto et al. 2012
M. tuberculosis H37Rv	candidate_1034	Within 5'/3' UTRs	739186	739227	41			Rv0644c			Miotto et al. 2012
M. tuberculosis H37Rv	candidate_92	AS	739786	739822	36	Rv0645c					Miotto et al. 2012
M. tuberculosis H37Rv	candidate_93	AS	740081	740134	53	Rv0645c					Miotto et al. 2012
M. tuberculosis H37Rv	candidate_94	AS to 5'/3' UTRs	740191	740226	35	Rv0645c		Rv0646c			Miotto et al. 2012
M. tuberculosis H37Rv	candidate_1758	Intergenic	748056	748151	95						Miotto et al. 2012
M. tuberculosis H37Rv	candidate_697	Intergenic	748058	748153	95						Miotto et al. 2012
M. tuberculosis H37Rv	candidate_95	Within 5'/3' UTRs	748168	748203	35			Rv0651			Miotto et al. 2012
M. tuberculosis H37Rv	candidate_1035	AS to 5'/3' UTRs	748168	748203	35	Rv0651					Miotto et al. 2012
M. tuberculosis H37Rv	candidate_1036	AS to 5'/3' UTRs	748797	748829	32	Rv0651		Rv0652			Miotto et al. 2012
M. tuberculosis H37Rv	candidate_1759	Within 5'/3' UTRs	755265	755306	41	Rv0660c		Rv0661c			Miotto et al. 2012
M. tuberculosis H37Rv	candidate_698	AS to 5'/3' UTRs	755267	755308	41	Rv0660c		Rv0661c			Miotto et al. 2012
M. tuberculosis H37Rv	candidate_1037	AS to 5'/3' UTRs	758524	758615	91	Rv0664					Miotto et al. 2012
M. tuberculosis H37Rv	candidate_1760	Intergenic	759551	759587	36						Miotto et al. 2012
M. tuberculosis H37Rv	candidate_699	Intergenic	759553	759593	40						Miotto et al. 2012
M. tuberculosis H37Rv	candidate_1681	Intergenic	759588	759627	39						Miotto et al. 2012
M. tuberculosis H37Rv	candidate_96	Intergenic	759594	759659	65						Miotto et al. 2012
M. tuberculosis H37Rv	candidate_1682	Intergenic	759630	759705	75						Miotto et al. 2012
M. tuberculosis H37Rv	candidate_612	Within 5'/3' UTRs	759660	759742	82			Rv0667			Miotto et al. 2012
M. tuberculosis H37Rv	candidate_97	Within 5'/3' UTRs	759764	759807	43			Rv0667			Miotto et al. 2012
M. tuberculosis H37Rv	candidate_1038	AS	760159	760260	101	Rv0667					Miotto et al. 2012
M. tuberculosis H37Rv	candidate_1039	AS to 5'/3' UTRs	767311	767371	60	Rv0668					Miotto et al. 2012
M. tuberculosis H37Rv	candidate_98	Within 5'/3' UTRs	767320	767382	62			Rv0668			Miotto et al. 2012
M. tuberculosis H37Rv	candidate_1040	AS	771525	771559	34	Rv0672					Miotto et al. 2012
M. tuberculosis H37Rv	candidate_1761	AS to 5'/3' UTRs	781333	781392	59	Rv0681					Miotto et al. 2012
M. tuberculosis H37Rv	candidate_700	Within 5'/3' UTRs	781335	781375	40			Rv0681			Miotto et al. 2012
M. tuberculosis H37Rv	candidate_613	Within 5'/3' UTRs	781376	781424	48			Rv0681			Miotto et al. 2012
M. tuberculosis H37Rv	candidate_1041	Intergenic	781427	781459	32						Miotto et al. 2012
M. tuberculosis H37Rv	candidate_99	Intergenic	781428	781465	37						Miotto et al. 2012
M. tuberculosis H37Rv	candidate_100	Within 5'/3' UTRs	781517	781560	43			Rv0682			Miotto et al. 2012
M. tuberculosis H37Rv	candidate_101	Within 5'/3' UTRs	782439	782485	46	Rv0683		Rv0684			Miotto et al. 2012
M. tuberculosis H37Rv	candidate_1042	AS to 5'/3' UTRs	782459	782605	146	Rv0684					Miotto et al. 2012
M. tuberculosis H37Rv	candidate_1043	AS to 5'/3' UTRs	784454	784764	310	Rv0684		Rv0685			Miotto et al. 2012
M. tuberculosis H37Rv	candidate_102	Within 5'/3' UTRs	784631	784763	132	Rv0684		Rv0685			Miotto et al. 2012
M. tuberculosis H37Rv	candidate_614	Within 5'/3' UTRs	784764	784816	52			Rv0685			Miotto et al. 2012
M. tuberculosis H37Rv	candidate_1762	AS to 5'/3' UTRs	784765	784816	51	Rv0685					Miotto et al. 2012
M. tuberculosis H37Rv	candidate_103	Within 5'/3' UTRs	786036	786069	33			Rv0685			Miotto et al. 2012
M. tuberculosis H37Rv	candidate_1763	AS to 5'/3' UTRs	787044	787075	31	Rv0687					Miotto et al. 2012
M. tuberculosis H37Rv	candidate_701	Within 5'/3' UTRs	787046	787077	31			Rv0687			Miotto et al. 2012
M. tuberculosis H37Rv	candidate_104	Within 5'/3' UTRs	791746	791780	34			Rv0692			Miotto et al. 2012
M. tuberculosis H37Rv	candidate_1764	AS to 5'/3' UTRs	791789	791826	37	Rv0692					Miotto et al. 2012
M. tuberculosis H37Rv	candidate_702	Within 5'/3' UTRs	791791	791828	37			Rv0692			Miotto et al. 2012
M. tuberculosis H37Rv	candidate_1044	AS	793856	793889	33	Rv0694					Miotto et al. 2012
M. tuberculosis H37Rv	candidate_1765	AS to 5'/3' UTRs	795471	795517	46	Rv0695		Rv0696			Miotto et al. 2012
M. tuberculosis H37Rv	candidate_703	Within 5'/3' UTRs	795472	795518	46	Rv0695		Rv0696			Miotto et al. 2012
M. tuberculosis H37Rv	candidate_1766	Intergenic	800187	800384	197						Miotto et al. 2012
M. tuberculosis H37Rv	candidate_704	Intergenic	800189	800341	152						Miotto et al. 2012
M. tuberculosis H37Rv	candidate_615	Intergenic	800342	800377	35						Miotto et al. 2012
M. tuberculosis H37Rv	candidate_1045	AS	800695	800726	31	Rv0700					Miotto et al. 2012
M. tuberculosis H37Rv	candidate_1046	AS to 5'/3' UTRs	800777	800866	89	Rv0700		Rv0701			Miotto et al. 2012
M. tuberculosis H37Rv	candidate_1047	AS	802107	802181	74	Rv0702		Rv0703			Miotto et al. 2012
M. tuberculosis H37Rv	candidate_1048	AS	802237	802319	82	Rv0703					Miotto et al. 2012
M. tuberculosis H37Rv	candidate_1767	AS to 5'/3' UTRs	802436	802471	35	Rv0703					Miotto et al. 2012
M. tuberculosis H37Rv	candidate_705	Within 5'/3' UTRs	802438	802473	35	Rv0703		Rv0704			Miotto et al. 2012
M. tuberculosis H37Rv	candidate_1049	AS to 5'/3' UTRs	802488	802568	80	Rv0704					Miotto et al. 2012
M. tuberculosis H37Rv	candidate_105	Within 5'/3' UTRs	802498	802528	30	Rv0703		Rv0704			Miotto et al. 2012
M. tuberculosis H37Rv	candidate_1050	AS	802703	802807	104	Rv0704					Miotto et al. 2012
M. tuberculosis H37Rv	candidate_1051	AS to 5'/3' UTRs	803377	803414	37	Rv0704		Rv0705			Miotto et al. 2012
M. tuberculosis H37Rv	candidate_1052	AS	803460	803706	246	Rv0705					Miotto et al. 2012
M. tuberculosis H37Rv	candidate_1053	AS	804227	804354	127	Rv0706		Rv0707			Miotto et al. 2012
M. tuberculosis H37Rv	candidate_1054	AS	805396	805629	233	Rv0708		Rv0709			Miotto et al. 2012
M. tuberculosis H37Rv	candidate_1055	AS to 5'/3' UTRs	806143	806218	75	Rv0710					Miotto et al. 2012
M. tuberculosis H37Rv	candidate_1768	Intergenic	811205	811251	46						Miotto et al. 2012
M. tuberculosis H37Rv	candidate_706	Intergenic	811207	811253	46						Miotto et al. 2012
M. tuberculosis H37Rv	candidate_1769	AS to 5'/3' UTRs	812897	812965	68	Rv0718					Miotto et al. 2012
M. tuberculosis H37Rv	candidate_707	Within 5'/3' UTRs	812899	812967	68			Rv0718			Miotto et al. 2012
M. tuberculosis H37Rv	candidate_1056	AS	814755	814926	171	Rv0721					Miotto et al. 2012
M. tuberculosis H37Rv	candidate_107	AS	818987	819021	34	Rv0726c					Miotto et al. 2012
M. tuberculosis H37Rv	candidate_1770	AS to 5'/3' UTRs	824692	824760	68	Rv0731c		Rv0732			Miotto et al. 2012
M. tuberculosis H37Rv	candidate_708	Within 5'/3' UTRs	824694	824762	68			Rv0732			Miotto et al. 2012
M. tuberculosis H37Rv	candidate_1057	AS	826462	826492	30	Rv0733					Miotto et al. 2012
M. tuberculosis H37Rv	candidate_108	AS	848128	848164	36	Rv0755c					Miotto et al. 2012
M. tuberculosis H37Rv	candidate_109	AS	849017	849057	40	Rv0755c					Miotto et al. 2012
M. tuberculosis H37Rv	candidate_1683	Within 5'/3' UTRs	850554	850592	38	Rvnt09		Rv0755A			Miotto et al. 2012
M. tuberculosis H37Rv	candidate_1058	Within 5'/3' UTRs	850611	850642	31			Rvnt09			Miotto et al. 2012
M. tuberculosis H37Rv	candidate_110	AS to 5'/3' UTRs	850682	850728	46	Rvnt09		Rv0756c			Miotto et al. 2012
M. tuberculosis H37Rv	candidate_111	AS	850820	850852	32	Rv0756c					Miotto et al. 2012
M. tuberculosis H37Rv	candidate_1059	AS to 5'/3' UTRs	851545	851743	198	Rv0757					Miotto et al. 2012
M. tuberculosis H37Rv	candidate_112	Within 5'/3' UTRs	851548	851608	60			Rv0757			Miotto et al. 2012
M. tuberculosis H37Rv	candidate_1060	AS	852061	852103	42	Rv0757					Miotto et al. 2012
M. tuberculosis H37Rv	candidate_1061	AS	852521	852555	34	Rv0758					Miotto et al. 2012
M. tuberculosis H37Rv	candidate_1062	AS	852588	852656	68	Rv0758					Miotto et al. 2012
M. tuberculosis H37Rv	candidate_113	AS	854390	854422	32	Rv0760c					Miotto et al. 2012
M. tuberculosis H37Rv	candidate_114	AS	855429	855473	44	Rv0761c					Miotto et al. 2012
M. tuberculosis H37Rv	candidate_115	AS	856788	856824	36	Rv0764c					Miotto et al. 2012
M. tuberculosis H37Rv	candidate_1063	AS to 5'/3' UTRs	860867	860910	43	Rv0768					Miotto et al. 2012
M. tuberculosis H37Rv	candidate_1771	AS to 5'/3' UTRs	863161	863193	32	Rv0769		Rv0770			Miotto et al. 2012
M. tuberculosis H37Rv	candidate_709	Within 5'/3' UTRs	863163	863195	32	Rv0769		Rv0770			Miotto et al. 2012
M. tuberculosis H37Rv	candidate_1064	AS	872009	872104	95	Rv0778					Miotto et al. 2012
M. tuberculosis H37Rv	candidate_1065	AS	873982	874081	99	Rv0780					Miotto et al. 2012
M. tuberculosis H37Rv	candidate_1066	AS	874587	874625	38	Rv0781					Miotto et al. 2012
M. tuberculosis H37Rv	candidate_1067	AS	874709	874749	40	Rv0781		Rv0782			Miotto et al. 2012
M. tuberculosis H37Rv	candidate_1068	AS	880366	880409	43	Rv0785					Miotto et al. 2012
M. tuberculosis H37Rv	candidate_1069	AS	882283	882367	84	Rv0787					Miotto et al. 2012
M. tuberculosis H37Rv	candidate_116	AS	885906	885956	50	Rv0792c					Miotto et al. 2012
M. tuberculosis H37Rv	candidate_117	AS	891799	891840	41	Rv0798c					Miotto et al. 2012
M. tuberculosis H37Rv	candidate_118	Within 5'/3' UTRs	898791	898828	37			Rv0805			Miotto et al. 2012
M. tuberculosis H37Rv	candidate_1070	AS	898831	898899	68	Rv0805					Miotto et al. 2012
M. tuberculosis H37Rv	candidate_1071	AS	899569	899624	55	Rv0805					Miotto et al. 2012
M. tuberculosis H37Rv	candidate_1072	AS	904079	904157	78	Rv0809					Miotto et al. 2012
M. tuberculosis H37Rv	candidate_1073	AS to 5'/3' UTRs	904787	904881	94	Rv0809		Rv0810c			Miotto et al. 2012
M. tuberculosis H37Rv	candidate_710	AS to 5'/3' UTRs	905089	905185	96	Rv0810c		Rv0811c			Miotto et al. 2012
M. tuberculosis H37Rv	candidate_1074	Within 5'/3' UTRs	905114	905163	49	Rv0810c		Rv0811c			Miotto et al. 2012
M. tuberculosis H37Rv	candidate_1772	Within 5'/3' UTRs	908019	908063	44			Rv0813c			Miotto et al. 2012
M. tuberculosis H37Rv	candidate_711	AS to 5'/3' UTRs	908020	908065	45	Rv0813c					Miotto et al. 2012
M. tuberculosis H37Rv	candidate_1075	Within 5'/3' UTRs	909367	909583	216	Rv0815c		Rv0816c			Miotto et al. 2012
M. tuberculosis H37Rv	candidate_119	AS to 5'/3' UTRs	909369	909585	216	Rv0815c		Rv0816c			Miotto et al. 2012
M. tuberculosis H37Rv	candidate_1076	AS	912891	912929	38	Rv0820					Miotto et al. 2012
M. tuberculosis H37Rv	candidate_120	AS	913665	913705	40	Rv0821c					Miotto et al. 2012
M. tuberculosis H37Rv	candidate_121	AS	918327	918360	33	Rv0824c					Miotto et al. 2012
M. tuberculosis H37Rv	candidate_1773	Within 5'/3' UTRs	918754	918817	63			Rv0824c			Miotto et al. 2012
M. tuberculosis H37Rv	candidate_712	AS to 5'/3' UTRs	918756	918819	63	Rv0824c					Miotto et al. 2012
M. tuberculosis H37Rv	candidate_1077	AS to 5'/3' UTRs	919570	919617	47	Rv0825c		Rv0826			Miotto et al. 2012
M. tuberculosis H37Rv	candidate_122	AS to 5'/3' UTRs	919575	919619	44	Rv0825c		Rv0826			Miotto et al. 2012
M. tuberculosis H37Rv	candidate_123	AS	923337	923424	87	Rv0831c					Miotto et al. 2012
M. tuberculosis H37Rv	candidate_1774	AS to 5'/3' UTRs	923931	923997	66	Rvnt10		Rvnt11			Miotto et al. 2012
M. tuberculosis H37Rv	candidate_713	AS to 5'/3' UTRs	923933	923998	65	Rvnt10		Rvnt11			Miotto et al. 2012
M. tuberculosis H37Rv	candidate_1078	AS	923999	924034	35	Rvnt11					Miotto et al. 2012
M. tuberculosis H37Rv	candidate_1079	AS to 5'/3' UTRs	937859	937899	40	Rv0841					Miotto et al. 2012
M. tuberculosis H37Rv	candidate_124	Within 5'/3' UTRs	937959	938084	125			Rv0842			Miotto et al. 2012
M. tuberculosis H37Rv	candidate_125	AS	942932	942998	66	Rv0846c					Miotto et al. 2012
M. tuberculosis H37Rv	candidate_1081	AS	944451	944493	42	Rv0847					Miotto et al. 2012
M. tuberculosis H37Rv	candidate_1775	AS to 5'/3' UTRs	954966	955004	38	Rv0859		Rv0858c			Miotto et al. 2012
M. tuberculosis H37Rv	candidate_714	AS to 5'/3' UTRs	954968	955006	38	Rv0858c		Rv0859			Miotto et al. 2012
M. tuberculosis H37Rv	candidate_126	AS to 5'/3' UTRs	958469	958507	38	Rv0860		Rv0861c			Miotto et al. 2012
M. tuberculosis H37Rv	candidate_1684	AS to 5'/3' UTRs	958469	958506	37	Rv0860		Rv0861c			Miotto et al. 2012
M. tuberculosis H37Rv	candidate_1776	Within 5'/3' UTRs	960172	960326	154	Rv0861c		Rv0862c			Miotto et al. 2012
M. tuberculosis H37Rv	candidate_715	AS to 5'/3' UTRs	960174	960328	154	Rv0861c		Rv0862c			Miotto et al. 2012
M. tuberculosis H37Rv	candidate_1082	Within 5'/3' UTRs	965543	965597	54			Rv0867c			Miotto et al. 2012
M. tuberculosis H37Rv	candidate_616	AS to 5'/3' UTRs	965544	965595	51	Rv0867c					Miotto et al. 2012
M. tuberculosis H37Rv	candidate_1777	Intergenic	965675	965719	44						Miotto et al. 2012
M. tuberculosis H37Rv	candidate_716	Intergenic	965677	965721	44						Miotto et al. 2012
M. tuberculosis H37Rv	candidate_1083	Intergenic	965725	965759	34						Miotto et al. 2012
M. tuberculosis H37Rv	candidate_617	Intergenic	965727	965758	31						Miotto et al. 2012
M. tuberculosis H37Rv		riboswitch	965767	965545		Rv0867c	rpfA			ydao-yuaA	Arnvig et al. 2011
M. tuberculosis H37Rv	candidate_127	AS	967700	967731	31	Rv0870c					Miotto et al. 2012
M. tuberculosis H37Rv	candidate_1685	AS to 5'/3' UTRs	967819	967852	33	Rv0871					Miotto et al. 2012
M. tuberculosis H37Rv	candidate_618	Within 5'/3' UTRs	967821	967853	32			Rv0871			Miotto et al. 2012
M. tuberculosis H37Rv	candidate_1778	AS to 5'/3' UTRs	967853	967887	34	Rv0871					Miotto et al. 2012
M. tuberculosis H37Rv	candidate_717	Within 5'/3' UTRs	967854	967889	35			Rv0871			Miotto et al. 2012
M. tuberculosis H37Rv	candidate_1084	AS to 5'/3' UTRs	976049	976090	41	Rv0877					Miotto et al. 2012
M. tuberculosis H37Rv	candidate_128	AS to 5'/3' UTRs	981220	981285	65	Rv0883c					Miotto et al. 2012
M. tuberculosis H37Rv	candidate_1779	Within 5'/3' UTRs	981268	981314	46			Rv0883c			Miotto et al. 2012
M. tuberculosis H37Rv	candidate_718	AS to 5'/3' UTRs	981286	981316	30	Rv0883c					Miotto et al. 2012
M. tuberculosis H37Rv	candidate_1085	AS	983465	983647	182	Rv0885					Miotto et al. 2012
M. tuberculosis H37Rv	RNA6		987053		92	Rv0887c	conserved hypothetical protein	Rv0888	hypothetical exported protein		McGuire et al. 2012
M. tuberculosis H37Rv	candidate_1086	AS to 5'/3' UTRs	987053	987162	109	Rv0888					Miotto et al. 2012
M. tuberculosis H37Rv	candidate_129	Within 5'/3' UTRs	987054	987164	110			Rv0888			Miotto et al. 2012
M. tuberculosis H37Rv	candidate_1087	AS	987896	987951	55	Rv0888					Miotto et al. 2012
M. tuberculosis H37Rv	candidate_1088	AS	988225	988255	30	Rv0888					Miotto et al. 2012
M. tuberculosis H37Rv	candidate_1089	AS	995028	995098	70	Rv0892					Miotto et al. 2012
M. tuberculosis H37Rv	candidate_1090	AS	999814	999852	38	Rv0896					Miotto et al. 2012
M. tuberculosis H37Rv	candidate_1091	AS	1000043	1000095	52	Rv0896					Miotto et al. 2012
M. tuberculosis H37Rv	candidate_130	AS to 5'/3' UTRs	1002780	1002812	32	Rv0898c		Rv0899			Miotto et al. 2012
M. tuberculosis H37Rv	candidate_1092	AS to 5'/3' UTRs	1002798	1002842	44	Rv0899					Miotto et al. 2012
M. tuberculosis H37Rv	candidate_1093	AS to 5'/3' UTRs	1014668	1014744	76	Rv0909					Miotto et al. 2012
M. tuberculosis H37Rv	candidate_1094	AS to 5'/3' UTRs	1027094	1027159	65	Rv0921					Miotto et al. 2012
M. tuberculosis H37Rv	candidate_1095	AS	1027194	1027278	84	Rv0921					Miotto et al. 2012
M. tuberculosis H37Rv	candidate_131	AS to 5'/3' UTRs	1029499	1029546	47	Rv0923c					Miotto et al. 2012
M. tuberculosis H37Rv	candidate_132	AS	1038819	1038867	48	Rv0931c					Miotto et al. 2012
M. tuberculosis H37Rv	candidate_133	AS	1039633	1039677	44	Rv0931c					Miotto et al. 2012
M. tuberculosis H37Rv	candidate_134	AS	1039986	1040021	35	Rv0932c					Miotto et al. 2012
M. tuberculosis H37Rv	candidate_136	AS to 5'/3' UTRs	1041023	1041056	33	Rv0932c					Miotto et al. 2012
M. tuberculosis H37Rv	candidate_1097	AS	1043759	1043814	55	Rv0935					Miotto et al. 2012
M. tuberculosis H37Rv	candidate_1780	Within 5'/3' UTRs	1057971	1058107	136			Rv0948c			Miotto et al. 2012
M. tuberculosis H37Rv	candidate_719	AS to 5'/3' UTRs	1057973	1058109	136	Rv0948c					Miotto et al. 2012
M. tuberculosis H37Rv	candidate_137	AS to 5'/3' UTRs	1061586	1061735	149	Rv0950c					Miotto et al. 2012
M. tuberculosis H37Rv	candidate_1098	Within 5'/3' UTRs	1061654	1061732	78			Rv0950c			Miotto et al. 2012
M. tuberculosis H37Rv	candidate_1099	AS to 5'/3' UTRs	1061936	1062000	64	Rv0951					Miotto et al. 2012
M. tuberculosis H37Rv	candidate_1100	AS	1062221	1062264	43	Rv0951					Miotto et al. 2012
M. tuberculosis H37Rv	candidate_1101	AS to 5'/3' UTRs	1063127	1063224	97	Rv0951		Rv0952			Miotto et al. 2012
M. tuberculosis H37Rv	candidate_1781	AS to 5'/3' UTRs	1064052	1064110	58	Rv0952		Rv0953c			Miotto et al. 2012
M. tuberculosis H37Rv	candidate_720	AS to 5'/3' UTRs	1064054	1064112	58	Rv0952		Rv0953c			Miotto et al. 2012
M. tuberculosis H37Rv	candidate_1102	AS	1065547	1065604	57	Rv0954					Miotto et al. 2012
M. tuberculosis H37Rv	candidate_1103	AS	1067826	1067877	51	Rv0956					Miotto et al. 2012
M. tuberculosis H37Rv	candidate_1104	AS	1068089	1068126	37	Rv0956					Miotto et al. 2012
M. tuberculosis H37Rv	candidate_1105	AS to 5'/3' UTRs	1073268	1073304	36	Rv0959					Miotto et al. 2012
M. tuberculosis H37Rv	candidate_1106	AS	1074111	1074143	32	Rv0961					Miotto et al. 2012
M. tuberculosis H37Rv	candidate_1107	AS	1074200	1074233	33	Rv0961					Miotto et al. 2012
M. tuberculosis H37Rv	candidate_1108	AS	1097350	1097421	71	Rv0981					Miotto et al. 2012
M. tuberculosis H37Rv	candidate_1109	AS	1097463	1097506	43	Rv0981					Miotto et al. 2012
M. tuberculosis H37Rv	candidate_1110	AS	1097688	1097721	33	Rv0982					Miotto et al. 2012
M. tuberculosis H37Rv	candidate_1111	AS to 5'/3' UTRs	1099040	1099141	101	Rv0982		Rv0983			Miotto et al. 2012
M. tuberculosis H37Rv	candidate_1112	AS	1099540	1099583	43	Rv0983					Miotto et al. 2012
M. tuberculosis H37Rv	candidate_1113	AS	1103589	1103624	35	Rv0983					Miotto et al. 2012
M. tuberculosis H37Rv	candidate_1114	AS to 5'/3' UTRs	1106307	1106337	30	Rv0988		Rv0989c			Miotto et al. 2012
M. tuberculosis H37Rv	candidate_138	AS	1108205	1108277	72	Rv0991c					Miotto et al. 2012
M. tuberculosis H37Rv	candidate_1115	Within 5'/3' UTRs	1108504	1108550	46	Rv0991c		Rv0992c			Miotto et al. 2012
M. tuberculosis H37Rv	candidate_139	AS to 5'/3' UTRs	1108506	1108553	47	Rv0991c		Rv0992c			Miotto et al. 2012
M. tuberculosis H37Rv	candidate_1782	AS to 5'/3' UTRs	1112251	1112305	54	Rv0995		Rv0996			Miotto et al. 2012
M. tuberculosis H37Rv	candidate_721	Within 5'/3' UTRs	1112253	1112307	54	Rv0995		Rv0996			Miotto et al. 2012
M. tuberculosis H37Rv	candidate_1116	AS	1113505	1113581	76	Rvnt15					Miotto et al. 2012
M. tuberculosis H37Rv	candidate_1117	AS	1124112	1124285	173	Rv1006					Miotto et al. 2012
M. tuberculosis H37Rv	candidate_1118	AS to 5'/3' UTRs	1127902	1128064	162	Rv1008		Rv1009			Miotto et al. 2012
M. tuberculosis H37Rv	candidate_619	Within 5'/3' UTRs	1127911	1127951	40			Rv1008			Miotto et al. 2012
M. tuberculosis H37Rv	candidate_140	Within 5'/3' UTRs	1127953	1128073	120	Rv1008		Rv1009			Miotto et al. 2012
M. tuberculosis H37Rv	candidate_1783	AS to 5'/3' UTRs	1131444	1131474	30	Rv1012					Miotto et al. 2012
M. tuberculosis H37Rv	candidate_722	Within 5'/3' UTRs	1131446	1131476	30			Rv1012			Miotto et al. 2012
M. tuberculosis H37Rv	candidate_1784	AS to 5'/3' UTRs	1131500	1131543	43	Rv1012					Miotto et al. 2012
M. tuberculosis H37Rv	candidate_723	Intergenic	1131502	1131545	43						Miotto et al. 2012
M. tuberculosis H37Rv	candidate_1119	AS to 5'/3' UTRs	1131583	1131614	31	Rv1013					Miotto et al. 2012
M. tuberculosis H37Rv	candidate_1120	AS	1131945	1132039	94	Rv1013					Miotto et al. 2012
M. tuberculosis H37Rv	candidate_1121	AS	1132075	1132182	107	Rv1013					Miotto et al. 2012
M. tuberculosis H37Rv	candidate_1686	AS to 5'/3' UTRs	1133275	1133313	38	Rv1013		Rv1014c			Miotto et al. 2012
M. tuberculosis H37Rv	candidate_141	AS to 5'/3' UTRs	1133278	1133310	32	Rv1014c		Rv1013			Miotto et al. 2012
M. tuberculosis H37Rv	candidate_142	Within 5'/3' UTRs	1144525	1144564	39	Rv1022		Rv1023			Miotto et al. 2012
M. tuberculosis H37Rv	candidate_1122	Intergenic	1148207	1148237	30						Miotto et al. 2012
M. tuberculosis H37Rv	candidate_143	AS	1149692	1149736	44	Rv1028c					Miotto et al. 2012
M. tuberculosis H37Rv	candidate_144	AS	1160375	1160410	35	Rv1036c					Miotto et al. 2012
M. tuberculosis H37Rv	candidate_1123	Within 5'/3' UTRs	1169232	1169315	83			Rv1046c			Miotto et al. 2012
M. tuberculosis H37Rv	candidate_1785	AS to 5'/3' UTRs	1179348	1179394	46	Rv1057					Miotto et al. 2012
M. tuberculosis H37Rv	candidate_724	Within 5'/3' UTRs	1179350	1179395	45			Rv1057			Miotto et al. 2012
M. tuberculosis H37Rv	candidate_1786	AS to 5'/3' UTRs	1187326	1187360	34	Rv1064c		Rv1065			Miotto et al. 2012
M. tuberculosis H37Rv	candidate_725	AS to 5'/3' UTRs	1187328	1187362	34	Rv1064c		Rv1065			Miotto et al. 2012
M. tuberculosis H37Rv	candidate_145	AS to 5'/3' UTRs	1195035	1195074	39	Rv1070c		Rv1071c			Miotto et al. 2012
M. tuberculosis H37Rv	candidate_146	AS	1195213	1195245	32	Rv1071c					Miotto et al. 2012
M. tuberculosis H37Rv	candidate_147	Within 5'/3' UTRs	1196177	1196279	102			Rv1072			Miotto et al. 2012
M. tuberculosis H37Rv	candidate_1687	AS to 5'/3' UTRs	1196216	1196277	61	Rv1072					Miotto et al. 2012
M. tuberculosis H37Rv	candidate_1124	AS	1196674	1196801	127	Rv1072					Miotto et al. 2012
M. tuberculosis H37Rv	candidate_148	Within 5'/3' UTRs	1197115	1197197	82	Rv1072		Rv1073			Miotto et al. 2012
M. tuberculosis H37Rv	candidate_1125	AS to 5'/3' UTRs	1198063	1198115	52	Rv1073		Rv1074c			Miotto et al. 2012
M. tuberculosis H37Rv	candidate_1126	Intergenic	1200510	1200605	95						Miotto et al. 2012
M. tuberculosis H37Rv	RNA5		1200514		93	Rv1075	exported protein	Rv1076	lipase lipU		McGuire et al. 2012
M. tuberculosis H37Rv	candidate_620	Intergenic	1200524	1200554	30						Miotto et al. 2012
M. tuberculosis H37Rv	candidate_1127	AS	1201750	1201788	38	Rv0177					Miotto et al. 2012
M. tuberculosis H37Rv	candidate_1128	AS to 5'/3' UTRs	1203251	1203286	35	Rv1078					Miotto et al. 2012
M. tuberculosis H37Rv	candidate_1129	AS	1203697	1203926	229	Rv1078					Miotto et al. 2012
M. tuberculosis H37Rv	candidate_1787	Within 5'/3' UTRs	1205926	1205966	40			Rv1081c			Miotto et al. 2012
M. tuberculosis H37Rv	candidate_726	AS to 5'/3' UTRs	1205928	1205968	40	Rv1081c					Miotto et al. 2012
M. tuberculosis H37Rv	candidate_1130	AS	1212564	1212615	51	Rv1087					Miotto et al. 2012
M. tuberculosis H37Rv	candidate_1788	AS to 5'/3' UTRs	1222828	1222875	47	Rv1094					Miotto et al. 2012
M. tuberculosis H37Rv	candidate_727	Within 5'/3' UTRs	1222830	1222877	47			Rv1094			Miotto et al. 2012
M. tuberculosis H37Rv	candidate_150	Within 5'/3' UTRs	1224323	1224355	32	Rv1095		Rv1096			Miotto et al. 2012
M. tuberculosis H37Rv	candidate_1688	AS to 5'/3' UTRs	1224323	1224367	44	Rv1095		Rv1096			Miotto et al. 2012
M. tuberculosis H37Rv	candidate_151	AS	1225894	1225925	31	Rv1097c					Miotto et al. 2012
M. tuberculosis H37Rv	candidate_152	AS	1226093	1226126	33	Rv1097c					Miotto et al. 2012
M. tuberculosis H37Rv	candidate_153	AS	1230893	1231069	176	Rv1102c		Rv1103c			Miotto et al. 2012
M. tuberculosis H37Rv	candidate_1789	AS to 5'/3' UTRs	1236098	1236132	34	Rv1109c		Rv1110			Miotto et al. 2012
M. tuberculosis H37Rv	candidate_728	AS to 5'/3' UTRs	1236100	1236134	34	Rv1109c		Rv1110			Miotto et al. 2012
M. tuberculosis H37Rv	candidate_1131	AS	1236708	1236758	50	Rv1110					Miotto et al. 2012
M. tuberculosis H37Rv	candidate_154	AS	1261235	1261277	42	Rv1133c					Miotto et al. 2012
M. tuberculosis H37Rv	candidate_155	AS to 5'/3' UTRs	1261316	1261376	60	Rv1133c					Miotto et al. 2012
M. tuberculosis H37Rv	candidate_1132	Within 5'/3' UTRs	1261346	1261422	76			Rv1133c			Miotto et al. 2012
M. tuberculosis H37Rv	candidate_1790	Intergenic	1261436	1261486	50						Miotto et al. 2012
M. tuberculosis H37Rv	candidate_729	Intergenic	1261438	1261488	50						Miotto et al. 2012
M. tuberculosis H37Rv	candidate_1133	Intergenic	1261487	1261524	37						Miotto et al. 2012
M. tuberculosis H37Rv	candidate_621	Intergenic	1261489	1261526	37						Miotto et al. 2012
M. tuberculosis H37Rv	candidate_1791	Intergenic	1261525	1261557	32						Miotto et al. 2012
M. tuberculosis H37Rv	candidate_730	Intergenic	1261527	1261607	80						Miotto et al. 2012
M. tuberculosis H37Rv	candidate_1134	Intergenic	1261558	1261601	43						Miotto et al. 2012
M. tuberculosis H37Rv	candidate_156	Intergenic	1261608	1261638	30						Miotto et al. 2012
M. tuberculosis H37Rv	candidate_1689	Intergenic	1261608	1261672	64						Miotto et al. 2012
M. tuberculosis H37Rv	candidate_622	Intergenic	1261639	1261674	35						Miotto et al. 2012
M. tuberculosis H37Rv		riboswitch	1261650	1261500		Rv1133c	metE			cobalamin	Arnvig et al. 2011
M. tuberculosis H37Rv	candidate_1135	AS to 5'/3' UTRs	1267302	1267344	42	Rv1140					Miotto et al. 2012
M. tuberculosis H37Rv	candidate_1792	AS to 5'/3' UTRs	1271968	1271999	31	Rv1144					Miotto et al. 2012
M. tuberculosis H37Rv	candidate_731	Within 5'/3' UTRs	1271970	1272033	63			Rv1144			Miotto et al. 2012
M. tuberculosis H37Rv	candidate_1690	Intergenic	1272000	1272034	34						Miotto et al. 2012
M. tuberculosis H37Rv	candidate_1136	Intergenic	1272135	1272167	32						Miotto et al. 2012
M. tuberculosis H37Rv	candidate_1793	Intergenic	1272190	1272237	47						Miotto et al. 2012
M. tuberculosis H37Rv	candidate_732	Intergenic	1272192	1272239	47						Miotto et al. 2012
M. tuberculosis H37Rv	candidate_157	Intergenic	1275633	1275677	44						Miotto et al. 2012
M. tuberculosis H37Rv	candidate_158	AS to 5'/3' UTRs	1276248	1276301	53	Rv1148c					Miotto et al. 2012
M. tuberculosis H37Rv	candidate_1138	Within 5'/3' UTRs	1276267	1276300	33			Rv1148c			Miotto et al. 2012
M. tuberculosis H37Rv	candidate_1139	AS	1282030	1282128	98	Rv4012					Miotto et al. 2012
M. tuberculosis H37Rv	candidate_159*	to be excluded - intergenic	1282056	1282133	77						Miotto et al. 2012
M. tuberculosis H37Rv	candidate_160	Within 5'/3' UTRs	1282944	1282976	32			Rv1156			Miotto et al. 2012
M. tuberculosis H37Rv	candidate_1794	AS to 5'/3' UTRs	1284908	1284963	55	Rv1158c		Rv1159			Miotto et al. 2012
M. tuberculosis H37Rv	candidate_733	Within 5'/3' UTRs	1284910	1284965	55			Rv1159			Miotto et al. 2012
M. tuberculosis H37Rv	candidate_1140	AS to 5'/3' UTRs	1287000	1287039	39	Rv1160					Miotto et al. 2012
M. tuberculosis H37Rv	candidate_1141	AS	1290289	1290381	92	Rv1161					Miotto et al. 2012
M. tuberculosis H37Rv	candidate_1142	AS	1291823	1292095	272	Rv1162					Miotto et al. 2012
M. tuberculosis H37Rv	candidate_162	AS	1298318	1298357	39	Rv1167c					Miotto et al. 2012
M. tuberculosis H37Rv	candidate_1143	Within 5'/3' UTRs	1300145	1300223	78			Rv1169c			Miotto et al. 2012
M. tuberculosis H37Rv	candidate_163	AS to 5'/3' UTRs	1300168	1300225	57	5', Rv1169c		Rv1170			Miotto et al. 2012
M. tuberculosis H37Rv	candidate_1691	AS to 5'/3' UTRs	1301227	1301265	38	Rv1170		Rv1171			Miotto et al. 2012
M. tuberculosis H37Rv	candidate_164	Within 5'/3' UTRs	1301231	1301261	30	Rv1170		Rv1171			Miotto et al. 2012
M. tuberculosis H37Rv	candidate_623	Within 5'/3' UTRs	1301262	1301306	44	Rv1170		Rv1171			Miotto et al. 2012
M. tuberculosis H37Rv	candidate_1144	AS to 5'/3' UTRs	1301276	1301316	40	Rv1170		Rv1171			Miotto et al. 2012
M. tuberculosis H37Rv	candidate_1145	AS to 5'/3' UTRs	1302855	1302894	39	Rv1173					Miotto et al. 2012
M. tuberculosis H37Rv	candidate_165	Within 5'/3' UTRs	1302856	1302896	40			Rv1173			Miotto et al. 2012
M. tuberculosis H37Rv	candidate_1146	AS	1303163	1303215	52	Rv1173					Miotto et al. 2012
M. tuberculosis H37Rv	candidate_1147	AS	1303572	1303742	170	Rv1173					Miotto et al. 2012
M. tuberculosis H37Rv	candidate_1148	AS	1304940	1304971	31	Rv1173					Miotto et al. 2012
M. tuberculosis H37Rv	candidate_624	Intergenic	1306043	1306074	31						Miotto et al. 2012
M. tuberculosis H37Rv	candidate_166	AS	1306828	1306865	37	Rv1175c					Miotto et al. 2012
M. tuberculosis H37Rv	candidate_734	Intergenic	1308881	1308912	31						Miotto et al. 2012
M. tuberculosis H37Rv	candidate_1150	AS to 5'/3' UTRs	1308905	1309232	327	Rv1177					Miotto et al. 2012
M. tuberculosis H37Rv	candidate_167	Within 5'/3' UTRs	1308924	1309005	81			Rv1177			Miotto et al. 2012
M. tuberculosis H37Rv	candidate_1151	Within 5'/3' UTRs	1313343	1313400	57			Rv1179c			Miotto et al. 2012
M. tuberculosis H37Rv	candidate_1152	AS	1316604	1316664	60	Rv1181					Miotto et al. 2012
M. tuberculosis H37Rv	candidate_1153	AS	1320736	1320766	30	Rv1182					Miotto et al. 2012
M. tuberculosis H37Rv	candidate_1154	AS	1321021	1321259	238	Rv1182					Miotto et al. 2012
M. tuberculosis H37Rv	candidate_1155	AS	1321807	1321893	86	Rv1183					Miotto et al. 2012
M. tuberculosis H37Rv	candidate_168	AS	1325016	1325143	127	Rv1184c					Miotto et al. 2012
M. tuberculosis H37Rv	candidate_1156	Within 5'/3' UTRs	1325649	1325686	37			Rv1184c			Miotto et al. 2012
M. tuberculosis H37Rv	candidate_169	AS	1326145	1326204	59	Rv1185c					Miotto et al. 2012
M. tuberculosis H37Rv	candidate_170	AS	1326328	1326361	33	Rv1185c					Miotto et al. 2012
M. tuberculosis H37Rv	candidate_171	AS	1326553	1326681	128	Rv1185c					Miotto et al. 2012
M. tuberculosis H37Rv	candidate_172	AS	1326716	1326746	30	Rv1185c					Miotto et al. 2012
M. tuberculosis H37Rv	candidate_173	AS	1326828	1327141	313	Rv1185c					Miotto et al. 2012
M. tuberculosis H37Rv	candidate_1157	AS to 5'/3' UTRs	1338887	1338938	51	Rv1195					Miotto et al. 2012
M. tuberculosis H37Rv	candidate_174	Within 5'/3' UTRs	1338906	1338962	56			Rv1195			Miotto et al. 2012
M. tuberculosis H37Rv	candidate_1158	AS	1340450	1340508	58	Rv1196					Miotto et al. 2012
M. tuberculosis H37Rv	candidate_1159	Intergenic	1342738	1342771	33						Miotto et al. 2012
M. tuberculosis H37Rv	candidate_175	Intergenic	1342774	1342811	37						Miotto et al. 2012
M. tuberculosis H37Rv	candidate_1160	AS to 5'/3' UTRs	1342872	1342965	93	Rv1200					Miotto et al. 2012
M. tuberculosis H37Rv	candidate_176	Within 5'/3' UTRs	1342874	1342914	40			Rv1200			Miotto et al. 2012
M. tuberculosis H37Rv	candidate_1161	AS	1348918	1348957	39	Rv1205					Miotto et al. 2012
M. tuberculosis H37Rv	candidate_1162	AS	1349067	1349112	45	Rv1205					Miotto et al. 2012
M. tuberculosis H37Rv	candidate_1795	AS to 5'/3' UTRs	1354174	1354218	44	Rv1210		Rv1211			Miotto et al. 2012
M. tuberculosis H37Rv	candidate_735	Within 5'/3' UTRs	1354176	1354220	44	Rv1210		Rv1211			Miotto et al. 2012
M. tuberculosis H37Rv	candidate_177	AS	1354679	1354719	40	Rv1212c					Miotto et al. 2012
M. tuberculosis H37Rv	candidate_178	AS	1359196	1359268	72	Rv1215c					Miotto et al. 2012
M. tuberculosis H37Rv	candidate_179	AS to 5'/3' UTRs	1359461	1359582	121	Rv1215c		Rv1216c			Miotto et al. 2012
M. tuberculosis H37Rv	candidate_1692	AS to 5'/3' UTRs	1364352	1364396	44	Rv1221					Miotto et al. 2012
M. tuberculosis H37Rv	candidate_625	Within 5'/3' UTRs	1364356	1364395	39			Rv1221			Miotto et al. 2012
M. tuberculosis H37Rv	candidate_1163	AS	1364462	1364558	96	Rv1221					Miotto et al. 2012
M. tuberculosis H37Rv	candidate_1164	AS	1364663	1364702	39	Rv1221					Miotto et al. 2012
M. tuberculosis H37Rv	candidate_1165	AS	1366900	1366939	39	Rv1223					Miotto et al. 2012
M. tuberculosis H37Rv	candidate_1166	AS	1371123	1371170	47	Rv1228					Miotto et al. 2012
M. tuberculosis H37Rv	candidate_180	AS	1372468	1372660	192	Rv1229c					Miotto et al. 2012
M. tuberculosis H37Rv	candidate_181	AS	1372701	1372792	91	Rv1229c					Miotto et al. 2012
M. tuberculosis H37Rv	candidate_1796	Within 5'/3' UTRs	1374260	1374304	44	Rv1230c		Rv1231c			Miotto et al. 2012
M. tuberculosis H37Rv	candidate_736	AS to 5'/3' UTRs	1374262	1374306	44	Rv1230c		Rv1231c			Miotto et al. 2012
M. tuberculosis H37Rv	candidate_182	AS	1376548	1376592	44	Rv1233c					Miotto et al. 2012
M. tuberculosis H37Rv	candidate_183	AS	1376687	1376720	33	Rv1233c					Miotto et al. 2012
M. tuberculosis H37Rv	candidate_184	AS	1392354	1392391	37	Rv1248c					Miotto et al. 2012
M. tuberculosis H37Rv	candidate_1167	AS	1394442	1394472	30	Rv1250					Miotto et al. 2012
M. tuberculosis H37Rv	candidate_1168	AS	1400285	1400317	32	Rv1253					Miotto et al. 2012
M. tuberculosis H37Rv	candidate_1693	AS to 5'/3' UTRs	1413102	1413139	37	Rv1264					Miotto et al. 2012
M. tuberculosis H37Rv	candidate_626	Within 5'/3' UTRs	1413109	1413139	30			Rv1264			Miotto et al. 2012
M. tuberculosis H37Rv	candidate_1694	AS to 5'/3' UTRs	1413142	1413173	31	Rv1264					Miotto et al. 2012
M. tuberculosis H37Rv	candidate_1169	AS to 5'/3' UTRs	1413174	1413224	50	Rv1265					Miotto et al. 2012
M. tuberculosis H37Rv	candidate_185	Within 5'/3' UTRs	1413189	1413225	36			Rv1265			Miotto et al. 2012
M. tuberculosis H37Rv	candidate_186	AS	1419609	1419653	44	Rv1270c					Miotto et al. 2012
M. tuberculosis H37Rv	candidate_1170	AS	1424784	1424836	52	Rv1275					Miotto et al. 2012
M. tuberculosis H37Rv	candidate_1797	AS to 5'/3' UTRs	1425327	1425380	53	Rv1275		Rv1276c			Miotto et al. 2012
M. tuberculosis H37Rv	candidate_737	AS to 5'/3' UTRs	1425329	1425382	53	Rv1275		Rv1276c			Miotto et al. 2012
M. tuberculosis H37Rv	candidate_187	AS	1436445	1436486	41	Rv1283c					Miotto et al. 2012
M. tuberculosis H37Rv	candidate_188	AS	1436585	1436616	31	Rv1283c					Miotto et al. 2012
M. tuberculosis H37Rv	candidate_1171	AS	1439891	1440077	186	Rv1286					Miotto et al. 2012
M. tuberculosis H37Rv	candidate_1798	AS to 5'/3' UTRs	1451780	1451817	37	Rv1295					Miotto et al. 2012
M. tuberculosis H37Rv	candidate_738	Within 5'/3' UTRs	1451781	1451819	38			Rv1295			Miotto et al. 2012
M. tuberculosis H37Rv	candidate_1799	AS to 5'/3' UTRs	1451835	1451874	39	Rv1295					Miotto et al. 2012
M. tuberculosis H37Rv	candidate_739	Within 5'/3' UTRs	1451837	1451876	39			Rv1295			Miotto et al. 2012
M. tuberculosis H37Rv	candidate_1800	AS to 5'/3' UTRs	1451892	1451931	39	Rv1296					Miotto et al. 2012
M. tuberculosis H37Rv	candidate_740	Within 5'/3' UTRs	1451894	1451933	39			Rv1296			Miotto et al. 2012
M. tuberculosis H37Rv	candidate_1801	AS to 5'/3' UTRs	1451949	1451988	39	Rv1296					Miotto et al. 2012
M. tuberculosis H37Rv	candidate_741	Within 5'/3' UTRs	1451951	1451990	39			Rv1296			Miotto et al. 2012
M. tuberculosis H37Rv	candidate_1802	AS to 5'/3' UTRs	1452962	1453006	44	Rv1296					Miotto et al. 2012
M. tuberculosis H37Rv	candidate_742	Within 5'/3' UTRs	1452964	1453006	42			Rv1296			Miotto et al. 2012
M. tuberculosis H37Rv	candidate_1695	AS to 5'/3' UTRs	1453007	1453085	78	Rv1296					Miotto et al. 2012
M. tuberculosis H37Rv	candidate_627	Intergenic	1453061	1453091	30						Miotto et al. 2012
M. tuberculosis H37Rv	candidate_1803	AS to 5'/3' UTRs	1453086	1453202	116	Rv1297					Miotto et al. 2012
M. tuberculosis H37Rv	candidate_628	Within 5'/3' UTRs	1453112	1453156	44			Rv1297			Miotto et al. 2012
M. tuberculosis H37Rv	candidate_743	Within 5'/3' UTRs	1453157	1453203	46			Rv1297			Miotto et al. 2012
M. tuberculosis H37Rv	candidate_1172	AS	1454141	1454172	31	Rv1297					Miotto et al. 2012
M. tuberculosis H37Rv	candidate_1804	AS to 5'/3' UTRs	1455047	1455086	39	Rv1297		Rv1298			Miotto et al. 2012
M. tuberculosis H37Rv	candidate_744	Within 5'/3' UTRs	1455049	1455088	39	Rv1297		Rv1298			Miotto et al. 2012
M. tuberculosis H37Rv	candidate_1173	AS to 5'/3' UTRs	1455156	1455285	129	Rv1298					Miotto et al. 2012
M. tuberculosis H37Rv	candidate_629	Within 5'/3' UTRs	1455410	1455461	51	Rv1298		Rv1299			Miotto et al. 2012
M. tuberculosis H37Rv	candidate_1805	AS to 5'/3' UTRs	1455413	1455459	46	Rv1298		Rv1299			Miotto et al. 2012
M. tuberculosis H37Rv	candidate_630	Within 5'/3' UTRs	1459572	1459610	38			Rv1302			Miotto et al. 2012
M. tuberculosis H37Rv	candidate_1806	AS to 5'/3' UTRs	1459586	1459619	33	Rv1302					Miotto et al. 2012
M. tuberculosis H37Rv	candidate_1807	AS to 5'/3' UTRs	1459643	1459715	72	Rv1303					Miotto et al. 2012
M. tuberculosis H37Rv	candidate_745	Within 5'/3' UTRs	1459645	1459717	72			Rv1303			Miotto et al. 2012
M. tuberculosis H37Rv	candidate_1174	AS	1459894	1459935	41	Rv1303					Miotto et al. 2012
M. tuberculosis H37Rv	candidate_1175	AS	1459996	1460036	40	Rv1303					Miotto et al. 2012
M. tuberculosis H37Rv	candidate_1176	AS	1460757	1460797	40	Rv1304					Miotto et al. 2012
M. tuberculosis H37Rv	candidate_1177	AS to 5'/3' UTRs	1460892	1461010	118	Rv1304					Miotto et al. 2012
M. tuberculosis H37Rv	candidate_1178	AS to 5'/3' UTRs	1463190	1463220	30	Rv1307		Rv1308			Miotto et al. 2012
M. tuberculosis H37Rv	candidate_1179	AS	1464709	1464761	52	Rv1308					Miotto et al. 2012
M. tuberculosis H37Rv	candidate_1180	AS	1465247	1465345	98	Rv1309					Miotto et al. 2012
M. tuberculosis H37Rv	candidate_1181	AS	1465725	1465777	52	Rv1309					Miotto et al. 2012
M. tuberculosis H37Rv	candidate_1182	AS	1466855	1467111	256	Rv1310					Miotto et al. 2012
M. tuberculosis H37Rv	candidate_190	Intergenic	1471657	1471737	80						Miotto et al. 2012
M. tuberculosis H37Rv	candidate_1183	Intergenic	1471657	1471729	72						Miotto et al. 2012
M. tuberculosis H37Rv	candidate_191	Within 5'/3' UTRs	1471783	1471846	63			Rvnr01			Miotto et al. 2012
M. tuberculosis H37Rv	candidate_1184	AS to 5'/3' UTRs	1471814	1471995	181	Rvnr01					Miotto et al. 2012
M. tuberculosis H37Rv	candidate_1186	AS	1473115	1473350	235	Rvnr01					Miotto et al. 2012
M. tuberculosis H37Rv	candidate_631	Within 5'/3' UTRs	1473394	1473448	54			Rvnr01			Miotto et al. 2012
M. tuberculosis H37Rv	candidate_192	Within 5'/3' UTRs	1473471	1473658	187			Rvnr02			Miotto et al. 2012
M. tuberculosis H37Rv	candidate_1696	Intergenic	1473471	1473502	31						Miotto et al. 2012
M. tuberculosis H37Rv	candidate_1187	AS to 5'/3' UTRs	1473503	1473928	425	Rvnr02					Miotto et al. 2012
M. tuberculosis H37Rv	candidate_1188	AS	1473967	1474360	393	Rvnr02					Miotto et al. 2012
M. tuberculosis H37Rv	candidate_1189	AS	1474520	1474904	384	Rvnr02					Miotto et al. 2012
M. tuberculosis H37Rv	candidate_1190	AS	1475067	1475610	543	Rvnr02					Miotto et al. 2012
M. tuberculosis H37Rv	candidate_1191	AS	1475646	1476149	503	Rvnr02					Miotto et al. 2012
M. tuberculosis H37Rv	candidate_1192	AS	1476171	1476699	528	Rvnr02					Miotto et al. 2012
M. tuberculosis H37Rv	candidate_1193	AS	1476719	1476794	75	Rvnr02					Miotto et al. 2012
M. tuberculosis H37Rv	candidate_1194	AS to 5'/3' UTRs	1476976	1477014	38	Rvnr03					Miotto et al. 2012
M. tuberculosis H37Rv	candidate_194	AS	1483050	1483081	31	Rv1320c					Miotto et al. 2012
M. tuberculosis H37Rv	candidate_1195	AS to 5'/3' UTRs	1484240	1484314	74	Rv1320c		Rv1321			Miotto et al. 2012
M. tuberculosis H37Rv	candidate_1196	AS	1485130	1485162	32	Rv1322					Miotto et al. 2012
M. tuberculosis H37Rv	candidate_1197	AS to 5'/3' UTRs	1485244	1485283	39	Rv1322		Rv1322A			Miotto et al. 2012
M. tuberculosis H37Rv	candidate_195	AS to 5'/3' UTRs	1485626	1485773	147	Rv1322A					Miotto et al. 2012
M. tuberculosis H37Rv	candidate_1198	AS	1486759	1486919	160	Rv1323					Miotto et al. 2012
M. tuberculosis H37Rv	candidate_196	AS to 5'/3' UTRs	1488098	1488135	37	Rv1324		Rv1325c			Miotto et al. 2012
M. tuberculosis H37Rv	candidate_1199	AS to 5'/3' UTRs	1488098	1488132	34	Rv1324		Rv1325c			Miotto et al. 2012
M. tuberculosis H37Rv	candidate_197	AS	1492502	1492547	45	Rv1327c					Miotto et al. 2012
M. tuberculosis H37Rv	candidate_198	AS	1492685	1492761	76	Rv1327c					Miotto et al. 2012
M. tuberculosis H37Rv	candidate_1200	AS	1500780	1500810	30	Rv1331					Miotto et al. 2012
M. tuberculosis H37Rv	candidate_1201	AS to 5'/3' UTRs	1502632	1502669	37	Rv1333		Rv1334			Miotto et al. 2012
M. tuberculosis H37Rv	candidate_1202	AS	1502760	1502790	30	Rv1334					Miotto et al. 2012
M. tuberculosis H37Rv	candidate_1203	AS to 5'/3' UTRs	1503051	1503090	39	Rv1334		Rv1335			Miotto et al. 2012
M. tuberculosis H37Rv	candidate_1808	AS to 5'/3' UTRs	1507535	1507571	36	Rv1340		Rv1341			Miotto et al. 2012
M. tuberculosis H37Rv	candidate_746	Within 5'/3' UTRs	1507537	1507572	35	Rv1340		Rv1341			Miotto et al. 2012
M. tuberculosis H37Rv	candidate_199	AS	1512325	1512360	35	Rv1347c					Miotto et al. 2012
M. tuberculosis H37Rv	candidate_1204	AS	1518130	1518237	107	Rv1350					Miotto et al. 2012
M. tuberculosis H37Rv	candidate_200	AS	1519949	1519979	30	Rv1353c					Miotto et al. 2012
M. tuberculosis H37Rv	candidate_201	AS	1521439	1521469	30	Rv1354c					Miotto et al. 2012
M. tuberculosis H37Rv	candidate_1205	Within 5'/3' UTRs	1535421	1535556	135			Rv1363c			Miotto et al. 2012
M. tuberculosis H37Rv	candidate_202	AS to 5'/3' UTRs	1535446	1535558	112	Rv1363c					Miotto et al. 2012
M. tuberculosis H37Rv	candidate_203	AS to 5'/3' UTRs	1538142	1538176	34	Rv1365c					Miotto et al. 2012
M. tuberculosis H37Rv	candidate_1206	AS	1545827	1545862	35	Rv1372					Miotto et al. 2012
M. tuberculosis H37Rv	candidate_204	Intergenic	1547634	1547677	43						Miotto et al. 2012
M. tuberculosis H37Rv	candidate_1207	AS	1548720	1548760	40	Rv1375					Miotto et al. 2012
M. tuberculosis H37Rv		riboswitch	1552602	1552652		Rv1379	pyrR			pyr	Arnvig et al. 2011
M. tuberculosis H37Rv	candidate_1208	AS	1557160	1557195	35	Rv1384					Miotto et al. 2012
M. tuberculosis H37Rv	candidate_1209	AS	1557439	1557473	34	Rv1384					Miotto et al. 2012
M. tuberculosis H37Rv	candidate_1210	AS	1557540	1557597	57	Rv1384					Miotto et al. 2012
M. tuberculosis H37Rv	candidate_1211	AS	1559620	1559658	38	Rv1384					Miotto et al. 2012
M. tuberculosis H37Rv	candidate_1212	AS to 5'/3' UTRs	1561384	1561627	243	Rv1386					Miotto et al. 2012
M. tuberculosis H37Rv	candidate_205	Within 5'/3' UTRs	1561400	1561464	64			Rv1386			Miotto et al. 2012
M. tuberculosis H37Rv	candidate_1213	AS to 5'/3' UTRs	1565023	1565069	46	Rv1389		Rv1390			Miotto et al. 2012
M. tuberculosis H37Rv	candidate_206	Within 5'/3' UTRs	1565027	1565083	56	Rv1389		Rv1390			Miotto et al. 2012
M. tuberculosis H37Rv	candidate_632	Within 5'/3' UTRs	1566786	1566816	30			Rv1392			Miotto et al. 2012
M. tuberculosis H37Rv	candidate_207	AS to 5'/3' UTRs	1568060	1568094	34	Rv1392		Rv1393c			Miotto et al. 2012
M. tuberculosis H37Rv	candidate_1214	AS to 5'/3' UTRs	1568060	1568093	33	Rv1393		Rv1393c			Miotto et al. 2012
M. tuberculosis H37Rv	candidate_1215	Within 5'/3' UTRs	1573865	1574028	163			Rv1396c			Miotto et al. 2012
M. tuberculosis H37Rv	candidate_208	AS	1574731	1574765	34	Rv1398c					Miotto et al. 2012
M. tuberculosis H37Rv	candidate_1216	AS	1596860	1596924	64	Rv1421		Rv1422			Miotto et al. 2012
M. tuberculosis H37Rv	candidate_209	AS	1603966	1604006	40	Rv1428c					Miotto et al. 2012
M. tuberculosis H37Rv	candidate_1217	AS	1613697	1613742	45	Rv1436					Miotto et al. 2012
M. tuberculosis H37Rv	candidate_1218	AS	1613994	1614032	38	Rv1436					Miotto et al. 2012
M. tuberculosis H37Rv	candidate_1219	AS	1615032	1615110	78	Rv1437					Miotto et al. 2012
M. tuberculosis H37Rv	candidate_210	AS	1623572	1623608	36	Rv1444c					Miotto et al. 2012
M. tuberculosis H37Rv	candidate_211	AS	1625198	1625243	45	Rv1446c					Miotto et al. 2012
M. tuberculosis H37Rv	candidate_1809	Within 5'/3' UTRs	1625366	1625416	50	Rv1446c		Rv1447c			Miotto et al. 2012
M. tuberculosis H37Rv	candidate_747	AS to 5'/3' UTRs	1625367	1625417	50	Rv1446c		Rv1447c			Miotto et al. 2012
M. tuberculosis H37Rv	candidate_212	AS	1627210	1627255	45	Rv1448c					Miotto et al. 2012
M. tuberculosis H37Rv	candidate_213	AS	1627309	1627340	31	Rv1448c					Miotto et al. 2012
M. tuberculosis H37Rv	candidate_214	AS	1628713	1628757	44	Rv1449c					Miotto et al. 2012
M. tuberculosis H37Rv	candidate_1810	AS to 5'/3' UTRs	1634970	1635009	39	Rv1451					Miotto et al. 2012
M. tuberculosis H37Rv	candidate_748	Within 5'/3' UTRs	1634972	1635011	39			Rv1451			Miotto et al. 2012
M. tuberculosis H37Rv	candidate_1220	AS	1635442	1635486	44	Rv1451					Miotto et al. 2012
M. tuberculosis H37Rv	candidate_1221	AS	1639615	1639645	30	Rv1453		Rv1454c			Miotto et al. 2012
M. tuberculosis H37Rv	candidate_215	AS	1640048	1640110	62	Rv1454c					Miotto et al. 2012
M. tuberculosis H37Rv	candidate_1811	Within 5'/3' UTRs	1644261	1644360	99	Rv1458c		Rv1459c			Miotto et al. 2012
M. tuberculosis H37Rv	candidate_749	AS to 5'/3' UTRs	1644262	1644362	100	Rv1458c		Rv1459c			Miotto et al. 2012
M. tuberculosis H37Rv	candidate_1697	Within 5'/3' UTRs	1655543	1655576	33	Rv1467c		Rv1468c			Miotto et al. 2012
M. tuberculosis H37Rv	candidate_633	AS to 5'/3' UTRs	1655545	1655576	31	Rv1467c		Rv1468c			Miotto et al. 2012
M. tuberculosis H37Rv	candidate_1222	AS to 5'/3' UTRs	1658946	1659019	73	Rv1469c		Rv1470c			Miotto et al. 2012
M. tuberculosis H37Rv	candidate_216	Within 5'/3' UTRs	1658949	1658980	31	Rv1469c		Rv1470c			Miotto et al. 2012
M. tuberculosis H37Rv	candidate_217	AS	1664976	1665015	39	Rv1475c					Miotto et al. 2012
M. tuberculosis H37Rv	candidate_1812	Within 5'/3' UTRs	1666047	1666089	42			Rv1475c			Miotto et al. 2012
M. tuberculosis H37Rv	candidate_750	AS to 5'/3' UTRs	1666049	1666091	42	Rv1475c					Miotto et al. 2012
M. tuberculosis H37Rv	candidate_1813	AS to 5'/3' UTRs	1666829	1666928	99	Rv1476		Rv1477			Miotto et al. 2012
M. tuberculosis H37Rv	candidate_751	Within 5'/3' UTRs	1666831	1666930	99	Rv1476		Rv1477			Miotto et al. 2012
M. tuberculosis H37Rv	candidate_1814	AS to 5'/3' UTRs	1669168	1669228	60	Rv1478		Rv1479			Miotto et al. 2012
M. tuberculosis H37Rv	candidate_752	Within 5'/3' UTRs	1669170	1669230	60	Rv1478		Rv1479			Miotto et al. 2012
M. tuberculosis H37Rv	candidate_1223	AS	1671243	1671282	39	Rv1480					Miotto et al. 2012
M. tuberculosis H37Rv	candidate_1224	AS to 5'/3' UTRs	1678541	1678598	57	Rv1488		Rv1489			Miotto et al. 2012
M. tuberculosis H37Rv	candidate_218	Within 5'/3' UTRs	1682094	1682129	35			Rv1492			Miotto et al. 2012
M. tuberculosis H37Rv	candidate_219	AS	1689397	1689439	42	Rv1498c					Miotto et al. 2012
M. tuberculosis H37Rv	candidate_220	AS	1690164	1690195	31	Rv1498A					Miotto et al. 2012
M. tuberculosis H37Rv	candidate_1225	AS to 5'/3' UTRs	1690809	1690868	59	Rv1499		Rv1500			Miotto et al. 2012
M. tuberculosis H37Rv	candidate_1226	AS	1691821	1691873	52	Rv1500					Miotto et al. 2012
M. tuberculosis H37Rv	candidate_1227	AS	1692027	1692065	38	Rv1501					Miotto et al. 2012
M. tuberculosis H37Rv	candidate_1228	AS	1692179	1692210	31	Rv1501					Miotto et al. 2012
M. tuberculosis H37Rv	candidate_1229	AS	1692421	1692459	38	Rv1501					Miotto et al. 2012
M. tuberculosis H37Rv	candidate_221	AS	1696852	1696970	118	Rv1507c					Miotto et al. 2012
M. tuberculosis H37Rv	candidate_222	AS	1698969	1699001	32	Rv1508c					Miotto et al. 2012
M. tuberculosis H37Rv	candidate_1230	AS	1709535	1709587	52	Rv1517					Miotto et al. 2012
M. tuberculosis H37Rv	candidate_1231	AS	1712868	1712921	53	Rv1521					Miotto et al. 2012
M. tuberculosis H37Rv	candidate_1232	AS	1713274	1713308	34	Rv1521					Miotto et al. 2012
M. tuberculosis H37Rv	candidate_1233	AS	1713589	1713732	143	Rv1521					Miotto et al. 2012
M. tuberculosis H37Rv	candidate_223	AS	1727239	1727281	42	Rv1527c					Miotto et al. 2012
M. tuberculosis H37Rv	candidate_753	Intergenic	1735491	1735541	50						Miotto et al. 2012
M. tuberculosis H37Rv	candidate_1698	Intergenic	1735503	1735534	31						Miotto et al. 2012
M. tuberculosis H37Rv		riboswitch	1735509	1735678		Rv1535	HP			ykoK(M-box)	Arnvig et al. 2011
M. tuberculosis H37Rv	candidate_1815	Intergenic	1735535	1735675	140						Miotto et al. 2012
M. tuberculosis H37Rv	candidate_634	Intergenic	1735542	1735577	35						Miotto et al. 2012
M. tuberculosis H37Rv	candidate_754	Intergenic	1735578	1735644	66						Miotto et al. 2012
M. tuberculosis H37Rv	candidate_635	Intergenic	1735645	1735677	32						Miotto et al. 2012
M. tuberculosis H37Rv	candidate_1816	Intergenic	1735775	1735826	51						Miotto et al. 2012
M. tuberculosis H37Rv	candidate_636	Intergenic	1735777	1735818	41						Miotto et al. 2012
M. tuberculosis H37Rv	candidate_225	Within 5'/3' UTRs	1735850	1735976	126			Rv1535			Miotto et al. 2012
M. tuberculosis H37Rv	candidate_1234	AS to 5'/3' UTRs	1735880	1735999	119	Rv1535					Miotto et al. 2012
M. tuberculosis H37Rv		riboswitch	1736287	1736518		Rv1536	ileS			T-box	Arnvig et al. 2011
M. tuberculosis H37Rv	candidate_1817	AS to 5'/3' UTRs	1736296	1736456	160	Rv1536					Miotto et al. 2012
M. tuberculosis H37Rv	candidate_755	Within 5'/3' UTRs	1736298	1736458	160			Rv1536			Miotto et al. 2012
M. tuberculosis H37Rv	candidate_1235	AS	1738164	1738200	36	Rv1536					Miotto et al. 2012
M. tuberculosis H37Rv	candidate_1236	AS	1738501	1738533	32	Rv1536					Miotto et al. 2012
M. tuberculosis H37Rv	candidate_1237	AS	1738570	1738789	219	Rv1536					Miotto et al. 2012
M. tuberculosis H37Rv	candidate_1238	AS	1745704	1745814	110	Rv1543					Miotto et al. 2012
M. tuberculosis H37Rv	candidate_1239	AS to 5'/3' UTRs	1746074	1746105	31	Rv1543		Rv1544			Miotto et al. 2012
M. tuberculosis H37Rv	candidate_1818	AS to 5'/3' UTRs	1747645	1747692	47	Rv1546		Rv1547			Miotto et al. 2012
M. tuberculosis H37Rv	candidate_756	Within 5'/3' UTRs	1747647	1747693	46	Rv1546		Rv1547			Miotto et al. 2012
M. tuberculosis H37Rv	candidate_1240	AS	1749761	1749889	128	Rv1547					Miotto et al. 2012
M. tuberculosis H37Rv	candidate_1241	AS	1763507	1763541	34	Rv1559					Miotto et al. 2012
M. tuberculosis H37Rv	candidate_226	AS	1773185	1773234	49	Rv1565c					Miotto et al. 2012
M. tuberculosis H37Rv	candidate_1242	Within 5'/3' UTRs	1773841	1773873	32	Rv1566c		Rv1566c			Miotto et al. 2012
M. tuberculosis H37Rv	candidate_1243	Within 5'/3' UTRs	1774658	1774704	46			Rv1566c			Miotto et al. 2012
M. tuberculosis H37Rv	candidate_1819	Within 5'/3' UTRs	1774782	1774812	30			Rv1567c			Miotto et al. 2012
M. tuberculosis H37Rv	candidate_757	AS to 5'/3' UTRs	1774784	1774814	30	Rv1567c					Miotto et al. 2012
M. tuberculosis H37Rv	candidate_227	AS to 5'/3' UTRs	1775121	1775180	59	Rv1567c					Miotto et al. 2012
M. tuberculosis H37Rv	candidate_228	AS	1786244	1786276	32	Rv1583c					Miotto et al. 2012
M. tuberculosis H37Rv	candidate_1244	Within 5'/3' UTRs	1793745	1793895	150			Rv1592c			Miotto et al. 2012
M. tuberculosis H37Rv	candidate_229	AS to 5'/3' UTRs	1793753	1793877	124	Rv1592c					Miotto et al. 2012
M. tuberculosis H37Rv	RNA11		1794708		48	Rv1593c	conserved hypothetical protein	Rv1594	nadA		McGuire et al. 2012
M. tuberculosis H37Rv	candidate_1245	AS	1794985	1795134	149	Rv1594					Miotto et al. 2012
M. tuberculosis H37Rv	candidate_1246	AS	1797023	1797120	97	Rv1595					Miotto et al. 2012
M. tuberculosis H37Rv	candidate_1820	AS to 5'/3' UTRs	1799513	1799552	39	Rv1598c		5', Rv1599			Miotto et al. 2012
M. tuberculosis H37Rv	candidate_758	AS to 5'/3' UTRs	1799515	1799554	39	Rv1598c		5', Rv1599			Miotto et al. 2012
M. tuberculosis H37Rv	candidate_1247	AS	1802446	1802479	33	Rv1601					Miotto et al. 2012
M. tuberculosis H37Rv	candidate_1248	AS	1803228	1803281	53	Rv1602					Miotto et al. 2012
M. tuberculosis H37Rv	candidate_1249	AS	1807992	1808023	31	Rv1609					Miotto et al. 2012
M. tuberculosis H37Rv	candidate_1250	AS	1809246	1809291	45	Rv1609					Miotto et al. 2012
M. tuberculosis H37Rv	RNA7		1810184		44	Rv1610	conserved membrane protein	Rv1611	trpC		McGuire et al. 2012
M. tuberculosis H37Rv	candidate_230	AS to 5'/3' UTRs	1824349	1824414	65	Rv1622c		Rv1623c			Miotto et al. 2012
M. tuberculosis H37Rv	candidate_1251	Within 5'/3' UTRs	1824400	1824430	30	Rv1622c		Rv1623c			Miotto et al. 2012
M. tuberculosis H37Rv	candidate_231	AS	1824549	1824600	51	Rv1623c					Miotto et al. 2012
M. tuberculosis H37Rv	candidate_232	AS to 5'/3' UTRs	1825836	1825928	92	Rv1623c		Rv1624c			Miotto et al. 2012
M. tuberculosis H37Rv	candidate_1252	Within 5'/3' UTRs	1825887	1825928	41	Rv1623c		Rv1624c			Miotto et al. 2012
M. tuberculosis H37Rv	candidate_233	AS	1826479	1826536	57	Rv1624c					Miotto et al. 2012
M. tuberculosis H37Rv	candidate_1253	AS	1828427	1828585	158	Rv1626					Miotto et al. 2012
M. tuberculosis H37Rv	candidate_1254	AS to 5'/3' UTRs	1828812	1828848	36	Rv1626		Rv1627c			Miotto et al. 2012
M. tuberculosis H37Rv	candidate_234	AS to 5'/3' UTRs	1828813	1828848	35	Rv1627		Rv1627c			Miotto et al. 2012
M. tuberculosis H37Rv	candidate_1255	AS	1830727	1830905	178	Rv1629					Miotto et al. 2012
M. tuberculosis H37Rv	candidate_1256	AS to 5'/3' UTRs	1833488	1833560	72	Rv1630					Miotto et al. 2012
M. tuberculosis H37Rv	candidate_235	Within 5'/3' UTRs	1833493	1833542	49			Rv15630			Miotto et al. 2012
M. tuberculosis H37Rv	candidate_1257	AS	1834234	1834264	30	Rv1630					Miotto et al. 2012
M. tuberculosis H37Rv	candidate_1258	AS	1834321	1834370	49	Rv1630					Miotto et al. 2012
M. tuberculosis H37Rv	candidate_1259	AS	1834629	1834673	44	Rv1630					Miotto et al. 2012
M. tuberculosis H37Rv	candidate_1821	Within 5'/3' UTRs	1836831	1836892	61			Rv1632c			Miotto et al. 2012
M. tuberculosis H37Rv	candidate_759	AS to 5'/3' UTRs	1836833	1836894	61	Rv1632c					Miotto et al. 2012
M. tuberculosis H37Rv	candidate_1260	AS	1837307	1837404	97	Rv1633					Miotto et al. 2012
M. tuberculosis H37Rv	candidate_236	Within 5'/3' UTRs	1842408	1842448	40			Rv1636			Miotto et al. 2012
M. tuberculosis H37Rv	candidate_1261	AS	1846376	1846440	64	Rv1638					Miotto et al. 2012
M. tuberculosis H37Rv	candidate_237	AS	1851991	1852022	31	Rv1640c					Miotto et al. 2012
M. tuberculosis H37Rv	candidate_1822	Intergenic	1852137	1852175	38						Miotto et al. 2012
M. tuberculosis H37Rv	candidate_760	Intergenic	1852139	1852177	38						Miotto et al. 2012
M. tuberculosis H37Rv	candidate_1262	AS to 5'/3' UTRs	1852862	1852903	41	Rv1641		Rv1642			Miotto et al. 2012
M. tuberculosis H37Rv	candidate_238	Within 5'/3' UTRs	1852878	1852927	49	Rv1641		Rv1642			Miotto et al. 2012
M. tuberculosis H37Rv	candidate_1263	AS	1853081	1853121	40	Rv1642					Miotto et al. 2012
M. tuberculosis H37Rv	candidate_239	Within 5'/3' UTRs	1853149	1853184	35	Rv1642		Rv1643			Miotto et al. 2012
M. tuberculosis H37Rv	candidate_1264	AS to 5'/3' UTRs	1853155	1853192	37	Rv1642		Rv1643			Miotto et al. 2012
M. tuberculosis H37Rv	candidate_240	Within 5'/3' UTRs	1855699	1855741	42			Rv1646			Miotto et al. 2012
M. tuberculosis H37Rv	candidate_1823	AS to 5'/3' UTRs	1858651	1858698	47	Rv1649					Miotto et al. 2012
M. tuberculosis H37Rv	candidate_761	Within 5'/3' UTRs	1858653	1858700	47			Rv1649			Miotto et al. 2012
M. tuberculosis H37Rv	candidate_1265	AS	1859616	1859646	30	Rv1649					Miotto et al. 2012
M. tuberculosis H37Rv	candidate_1266	AS	1859685	1859742	57	Rv1649					Miotto et al. 2012
M. tuberculosis H37Rv	candidate_241	AS	1864044	1864146	102	Rv1651c					Miotto et al. 2012
M. tuberculosis H37Rv	candidate_242	AS	1864224	1864254	30	Rv1651c					Miotto et al. 2012
M. tuberculosis H37Rv	candidate_637	Within 5'/3' UTRs	1872575	1872610	35	Rv1658		Rv1659			Miotto et al. 2012
M. tuberculosis H37Rv	candidate_1267	AS	1901637	1901668	31	Rv1676					Miotto et al. 2012
M. tuberculosis H37Rv	candidate_1268	AS	1901737	1901786	49	Rv1676		Rv1677			Miotto et al. 2012
M. tuberculosis H37Rv	candidate_243	Intergenic	1915012	1915192	180						Miotto et al. 2012
M. tuberculosis H37Rv	candidate_1269	Intergenic	1915013	1915164	151						Miotto et al. 2012
M. tuberculosis H37Rv	candidate_1824	AS to 5'/3' UTRs	1921472	1921507	35	Rv1696		Rv1697			Miotto et al. 2012
M. tuberculosis H37Rv	candidate_762	Within 5'/3' UTRs	1921474	1921509	35	Rv1696		Rv1697			Miotto et al. 2012
M. tuberculosis H37Rv	candidate_1825	AS to 5'/3' UTRs	1923727	1923762	35	Rv1698		Rv1699			Miotto et al. 2012
M. tuberculosis H37Rv	candidate_763	Within 5'/3' UTRs	1923729	1923764	35	Rv1698		Rv1699			Miotto et al. 2012
M. tuberculosis H37Rv	candidate_1270	AS	1923833	1923863	30	Rv1699					Miotto et al. 2012
M. tuberculosis H37Rv	candidate_1271	AS	1925143	1925186	43	Rv1699					Miotto et al. 2012
M. tuberculosis H37Rv	candidate_1272	AS	1925299	1925349	50	Rv1699					Miotto et al. 2012
M. tuberculosis H37Rv	candidate_1273	AS	1925454	1925495	41	Rv1699					Miotto et al. 2012
M. tuberculosis H37Rv	candidate_1826	AS to 5'/3' UTRs	1944760	1944802	42	Rv1717		Rv1718			Miotto et al. 2012
M. tuberculosis H37Rv	candidate_764	Within 5'/3' UTRs	1944762	1944804	42	Rv1717		Rv1718			Miotto et al. 2012
M. tuberculosis H37Rv	candidate_244	AS to 5'/3' UTRs	1960667	1960828	161	Rv1734c					Miotto et al. 2012
M. tuberculosis H37Rv	candidate_1274	Within 5'/3' UTRs	1960714	1960774	60			Rv1734c			Miotto et al. 2012
M. tuberculosis H37Rv	candidate_245	AS	1960933	1960963	30	Rv1734c					Miotto et al. 2012
M. tuberculosis H37Rv	candidate_246	AS to 5'/3' UTRs	1961075	1961142	67	Rv1734c					Miotto et al. 2012
M. tuberculosis H37Rv	candidate_1275	Within 5'/3' UTRs	1962178	1962208	30			Rv1736c			Miotto et al. 2012
M. tuberculosis H37Rv	candidate_247	AS	1962252	1962372	120	Rv1736c					Miotto et al. 2012
M. tuberculosis H37Rv	candidate_248	Within 5'/3' UTRs	1965576	1965618	42			Rv1738			Miotto et al. 2012
M. tuberculosis H37Rv	candidate_1276	AS	1965811	1965955	144	Rv1738		Rv1739c			Miotto et al. 2012
M. tuberculosis H37Rv	candidate_249	AS to 5'/3' UTRs	1965941	1966052	111	Rv1738		Rv1739c			Miotto et al. 2012
M. tuberculosis H37Rv	candidate_250	AS	1966377	1966417	40	Rv1739c					Miotto et al. 2012
M. tuberculosis H37Rv	candidate_1277	AS	1975495	1975528	33	Rv1747					Miotto et al. 2012
M. tuberculosis H37Rv	candidate_1278	AS	1975717	1975757	40	Rv1747					Miotto et al. 2012
M. tuberculosis H37Rv	candidate_251	AS	1985342	1985382	40	Rv1754c					Miotto et al. 2012
M. tuberculosis H37Rv	candidate_252	Intergenic	1999540	1999585	45						Miotto et al. 2012
M. tuberculosis H37Rv	candidate_1279	AS to 5'/3' UTRs	1999706	1999747	41	Rv1766					Miotto et al. 2012
M. tuberculosis H37Rv	candidate_1280	AS to 5'/3' UTRs	2012032	2012070	38	Rv1777		Rv1778c			Miotto et al. 2012
M. tuberculosis H37Rv	candidate_253	AS to 5'/3' UTRs	2012661	2012705	44	Rv1779c					Miotto et al. 2012
M. tuberculosis H37Rv	candidate_254	AS	2012850	2013005	155	Rv1779c					Miotto et al. 2012
M. tuberculosis H37Rv	candidate_1281	AS	2015075	2015235	160	Rv1780					Miotto et al. 2012
M. tuberculosis H37Rv	candidate_1282	AS	2019220	2019251	31	Rv1782					Miotto et al. 2012
M. tuberculosis H37Rv	candidate_1283	AS	2021327	2021476	149	Rv1784					Miotto et al. 2012
M. tuberculosis H37Rv	candidate_1284	AS	2023086	2023118	32	Rv1784					Miotto et al. 2012
M. tuberculosis H37Rv	candidate_1285	AS	2023361	2023447	86	Rv1784		Rv1785c			Miotto et al. 2012
M. tuberculosis H37Rv	candidate_1827	Intergenic	2029752	2029783	31						Miotto et al. 2012
M. tuberculosis H37Rv	candidate_765	Intergenic	2029754	2029785	31						Miotto et al. 2012
M. tuberculosis H37Rv	candidate_1286	AS to 5'/3' UTRs	2029826	2029932	106	Rv1791					Miotto et al. 2012
M. tuberculosis H37Rv	candidate_1287	AS	2030122	2030163	41	Rv1791					Miotto et al. 2012
M. tuberculosis H37Rv	candidate_255	Within 5'/3' UTRs	2030215	2030256	41			Rv1791			Miotto et al. 2012
M. tuberculosis H37Rv	candidate_1288	AS to 5'/3' UTRs	2030225	2030259	34	Rv1791					Miotto et al. 2012
M. tuberculosis H37Rv	candidate_256	Within 5'/3' UTRs	2030309	2030341	32			Rv1792			Miotto et al. 2012
M. tuberculosis H37Rv	candidate_1289	AS to 5'/3' UTRs	2030623	2030680	57	Rv1792		Rv1793			Miotto et al. 2012
M. tuberculosis H37Rv	candidate_257	Within 5'/3' UTRs	2030643	2030694	51	Rv1792		Rv1793			Miotto et al. 2012
M. tuberculosis H37Rv	candidate_1290	AS to 5'/3' UTRs	2030978	2031068	90	Rv1793		Rv1794			Miotto et al. 2012
M. tuberculosis H37Rv	candidate_258	Within 5'/3' UTRs	2030980	2031066	86	Rv1793		Rv1794			Miotto et al. 2012
M. tuberculosis H37Rv	candidate_1291	AS	2031467	2031523	56	Rv1794					Miotto et al. 2012
M. tuberculosis H37Rv	candidate_1292	AS	2031572	2031646	74	Rv1794					Miotto et al. 2012
M. tuberculosis H37Rv	candidate_1293	AS	2031872	2031955	83	Rv1794					Miotto et al. 2012
M. tuberculosis H37Rv	candidate_1294	AS	2033915	2033951	36	Rv1796					Miotto et al. 2012
M. tuberculosis H37Rv	candidate_1295	AS	2035527	2035565	38	Rv1797					Miotto et al. 2012
M. tuberculosis H37Rv	candidate_1296	AS	2039818	2039874	56	Rv1800					Miotto et al. 2012
M. tuberculosis H37Rv	candidate_259	AS to 5'/3' UTRs	2047002	2047044	42	Rv1804c					Miotto et al. 2012
M. tuberculosis H37Rv	candidate_1828	Within 5'/3' UTRs	2047591	2047685	94			Rv1805c			Miotto et al. 2012
M. tuberculosis H37Rv	candidate_766	AS to 5'/3' UTRs	2047593	2047686	93	Rv1805c					Miotto et al. 2012
M. tuberculosis H37Rv		riboswitch	2047595	2047769		Rv1806	PE20			M-box	Arnvig et al. 2011
M. tuberculosis H37Rv	candidate_1297	AS to 5'/3' UTRs	2048363	2048406	43	Rv1806		Rv1807			Miotto et al. 2012
M. tuberculosis H37Rv	candidate_1298	AS	2052639	2052686	47	Rv1809					Miotto et al. 2012
M. tuberculosis H37Rv	candidate_1299	Intergenic	2052783	2052821	38						Miotto et al. 2012
M. tuberculosis H37Rv	candidate_260	Within 5'/3' UTRs	2052852	2052888	36			Rv1810			Miotto et al. 2012
M. tuberculosis H37Rv	candidate_1300	AS to 5'/3' UTRs	2052885	2052941	56	Rv1810					Miotto et al. 2012
M. tuberculosis H37Rv	candidate_261	AS	2055233	2055295	62	Rv1812c					Miotto et al. 2012
M. tuberculosis H37Rv	candidate_262	AS to 5'/3' UTRs	2055326	2055448	122	Rv1812c					Miotto et al. 2012
M. tuberculosis H37Rv	candidate_1301	Within 5'/3' UTRs	2055359	2055441	82			Rv1812c			Miotto et al. 2012
M. tuberculosis H37Rv	candidate_1302	Within 5'/3' UTRs	2055586	2055616	30			Rv1813c			Miotto et al. 2012
M. tuberculosis H37Rv	candidate_263	AS to 5'/3' UTRs	2055957	2056234	277	Rv1813c					Miotto et al. 2012
M. tuberculosis H37Rv	candidate_1303	Within 5'/3' UTRs	2056112	2056330	218			Rv1813c			Miotto et al. 2012
M. tuberculosis H37Rv	candidate_1829	AS to 5'/3' UTRs	2059467	2059541	74	Rv1817					Miotto et al. 2012
M. tuberculosis H37Rv	candidate_767	Within 5'/3' UTRs	2059469	2059543	74			Rv1817			Miotto et al. 2012
M. tuberculosis H37Rv	candidate_1830	AS to 5'/3' UTRs	2059544	2059593	49	Rv1817					Miotto et al. 2012
M. tuberculosis H37Rv	candidate_768	Within 5'/3' UTRs	2059546	2059594	48			Rv1817			Miotto et al. 2012
M. tuberculosis H37Rv	candidate_1304	AS	2067593	2067709	116	Rv1821					Miotto et al. 2012
M. tuberculosis H37Rv	candidate_264	Within 5'/3' UTRs	2068914	2068955	41			Rv1821			Miotto et al. 2012
M. tuberculosis H37Rv	candidate_1305	AS	2070245	2070299	54	Rv1823					Miotto et al. 2012
M. tuberculosis H37Rv	candidate_1306	AS to 5'/3' UTRs	2072356	2072518	162	Rv1826		Rv1827			Miotto et al. 2012
M. tuberculosis H37Rv	candidate_265	Within 5'/3' UTRs	2072357	2072394	37			Rv1826			Miotto et al. 2012
M. tuberculosis H37Rv	candidate_266	Within 5'/3' UTRs	2072429	2072525	96	Rv1826		Rv1827			Miotto et al. 2012
M. tuberculosis H37Rv	candidate_769	Within 5'/3' UTRs	2072559	2072595	36			Rv1827			Miotto et al. 2012
M. tuberculosis H37Rv	candidate_1699	AS to 5'/3' UTRs	2072564	2072594	30	Rv1827					Miotto et al. 2012
M. tuberculosis H37Rv	candidate_1307	AS	2074924	2074963	39	Rv1830					Miotto et al. 2012
M. tuberculosis H37Rv	candidate_1308	AS	2075183	2075213	30	Rv1830					Miotto et al. 2012
M. tuberculosis H37Rv		riboswitch	2075613	2075824		Rv1832	gcvB			glycine	Arnvig et al. 2011
M. tuberculosis H37Rv	candidate_1309	AS	2077860	2077947	87	Rv1832					Miotto et al. 2012
M. tuberculosis H37Rv	candidate_267	AS	2084473	2084568	95	Rv1836c					Miotto et al. 2012
M. tuberculosis H37Rv	candidate_1831	Within 5'/3' UTRs	2092158	2092188	30	Rv1842c		Rv1843c			Miotto et al. 2012
M. tuberculosis H37Rv	candidate_770	AS to 5'/3' UTRs	2092160	2092190	30	Rv1842c		Rv1843c			Miotto et al. 2012
M. tuberculosis H37Rv	candidate_1832	Within 5'/3' UTRs	2096607	2096647	40			Rv1846c			Miotto et al. 2012
M. tuberculosis H37Rv	candidate_771	AS to 5'/3' UTRs	2096609	2096649	40	Rv1846c					Miotto et al. 2012
M. tuberculosis H37Rv	candidate_268	Within 5'/3' UTRs	2096760	2096857	97			Rv1847			Miotto et al. 2012
M. tuberculosis H37Rv	candidate_1833	AS to 5'/3' UTRs	2096772	2096820	48	Rv1847					Miotto et al. 2012
M. tuberculosis H37Rv	candidate_1700	AS to 5'/3' UTRs	2096821	2096858	37	Rv1847					Miotto et al. 2012
M. tuberculosis H37Rv	candidate_1310	AS	2096873	2097124	251	Rv1847					Miotto et al. 2012
M. tuberculosis H37Rv	candidate_269	AS	2102925	2102960	35	Rv1854c					Miotto et al. 2012
M. tuberculosis H37Rv	candidate_1834	Within 5'/3' UTRs	2104824	2104858	34			Rv1856c			Miotto et al. 2012
M. tuberculosis H37Rv	candidate_772	AS to 5'/3' UTRs	2104825	2104860	35	Rv1856c					Miotto et al. 2012
M. tuberculosis H37Rv	candidate_1835	AS to 5'/3' UTRs	2104902	2104937	35	Rv1857					Miotto et al. 2012
M. tuberculosis H37Rv	candidate_773	Within 5'/3' UTRs	2104904	2104939	35			Rv1857			Miotto et al. 2012
M. tuberculosis H37Rv	candidate_1836	AS to 5'/3' UTRs	2107697	2107734	37	Rv1859		Rv1860			Miotto et al. 2012
M. tuberculosis H37Rv	candidate_774	Within 5'/3' UTRs	2107699	2107735	36	Rv1859		Rv1860			Miotto et al. 2012
M. tuberculosis H37Rv	candidate_270	AS	2111229	2111274	45	Rv1863c					Miotto et al. 2012
M. tuberculosis H37Rv	candidate_271	AS	2111305	2111335	30	Rv1863c					Miotto et al. 2012
M. tuberculosis H37Rv	candidate_1311	AS	2123782	2123879	97	Rv1874					Miotto et al. 2012
M. tuberculosis H37Rv	candidate_1837	Intergenic	2125083	2125133	50						Miotto et al. 2012
M. tuberculosis H37Rv	candidate_775	Intergenic	2125085	2125135	50						Miotto et al. 2012
M. tuberculosis H37Rv	candidate_1312	AS to 5'/3' UTRs	2125225	2125290	65	Rv1876					Miotto et al. 2012
M. tuberculosis H37Rv	candidate_272	AS	2135131	2135185	54	Rv1886c					Miotto et al. 2012
M. tuberculosis H37Rv	candidate_1313	Within 5'/3' UTRs	2135867	2135906	39			Rv1886c			Miotto et al. 2012
M. tuberculosis H37Rv	candidate_1314	Intergenic	2136126	2136173	47						Miotto et al. 2012
M. tuberculosis H37Rv	candidate_273	Within 5'/3' UTRs	2136128	2136258	130			Rv1887			Miotto et al. 2012
M. tuberculosis H37Rv	candidate_1315	AS to 5'/3' UTRs	2136209	2136281	72	Rv1887					Miotto et al. 2012
M. tuberculosis H37Rv	candidate_1316	AS	2136948	2136984	36	Rv1887					Miotto et al. 2012
M. tuberculosis H37Rv	candidate_1317	AS	2137034	2137087	53	Rv1887					Miotto et al. 2012
M. tuberculosis H37Rv	candidate_274	AS to 5'/3' UTRs	2144426	2144457	31	Rv1896c		Rv1897c			Miotto et al. 2012
M. tuberculosis H37Rv	candidate_1318	AS	2148308	2148353	45	Rv1901					Miotto et al. 2012
M. tuberculosis H37Rv	candidate_275	Within 5'/3' UTRs	2150834	2150866	32			Rv1903			Miotto et al. 2012
M. tuberculosis H37Rv	candidate_1319	Within 5'/3' UTRs	2158003	2158033	30	Rv1911c		Rv1912c			Miotto et al. 2012
M. tuberculosis H37Rv	candidate_1320	AS to 5'/3' UTRs	2159104	2159136	32	Rv1912c		Rv1913			Miotto et al. 2012
M. tuberculosis H37Rv	candidate_1321	AS	2161142	2161176	34	Rv1915					Miotto et al. 2012
M. tuberculosis H37Rv	candidate_1322	AS	2171657	2171733	76	Rv1920					Miotto et al. 2012
M. tuberculosis H37Rv	candidate_1323	AS	2175985	2176017	32	Rv1923					Miotto et al. 2012
M. tuberculosis H37Rv	candidate_1324	AS to 5'/3' UTRs	2177083	2177160	77	Rv1925					Miotto et al. 2012
M. tuberculosis H37Rv	candidate_1325	AS	2177632	2177678	46	Rv1925					Miotto et al. 2012
M. tuberculosis H37Rv	candidate_276	AS	2178976	2179032	56	Rv1926c		Rv1925			Miotto et al. 2012
M. tuberculosis H37Rv	candidate_1326	Within 5'/3' UTRs	2179436	2179470	34			Rv1928c			Miotto et al. 2012
M. tuberculosis H37Rv	candidate_1327	AS	2183393	2183425	32	Rv1932					Miotto et al. 2012
M. tuberculosis H37Rv	candidate_277	AS	2201249	2201322	73	Rv1954c		Rv1953			Miotto et al. 2012
M. tuberculosis H37Rv	candidate_1328	AS	2202859	2202915	56	Rv1957					Miotto et al. 2012
M. tuberculosis H37Rv	candidate_278	AS	2222358	2222416	58	Rv1979c					Miotto et al. 2012
M. tuberculosis H37Rv	candidate_1329	Within 5'/3' UTRs	2223172	2223214	42			Rv1979c			Miotto et al. 2012
M. tuberculosis H37Rv	candidate_279	AS to 5'/3' UTRs	2223174	2223214	40	Rv1979c					Miotto et al. 2012
M. tuberculosis H37Rv	candidate_280	AS	2223680	2223955	275	Rv1980c					Miotto et al. 2012
M. tuberculosis H37Rv	candidate_281	AS to 5'/3' UTRs	2224000	2224064	64	Rv1980c					Miotto et al. 2012
M. tuberculosis H37Rv	candidate_282	AS to 5'/3' UTRs	2224100	2224154	54	Rv1980c		Rv1981c			Miotto et al. 2012
M. tuberculosis H37Rv	candidate_1330	Within 5'/3' UTRs	2225248	2225314	66			Rv1981c			Miotto et al. 2012
M. tuberculosis H37Rv	candidate_283	AS to 5'/3' UTRs	2225305	2225337	32	Rv1982c					Miotto et al. 2012
M. tuberculosis H37Rv	candidate_1331*	to be excluded - intergenic	2225922	2225956	34						Miotto et al. 2012
M. tuberculosis H37Rv	candidate_1332	AS	2227175	2227206	31	Rv1983					Miotto et al. 2012
M. tuberculosis H37Rv	candidate_284	AS	2228095	2228125	30	Rv1984c					Miotto et al. 2012
M. tuberculosis H37Rv	candidate_285	Intergenic	2228719	2228751	32						Miotto et al. 2012
M. tuberculosis H37Rv	candidate_1333	Within 5'/3' UTRs	2232674	2232719	45			Rv1989c			Miotto et al. 2012
M. tuberculosis H37Rv	candidate_286	AS to 5'/3' UTRs	2232679	2232719	40	Rv1989c					Miotto et al. 2012
M. tuberculosis H37Rv	candidate_1334	Within 5'/3' UTRs	2237577	2237611	34	Rv1993c		Rv1994c			Miotto et al. 2012
M. tuberculosis H37Rv	candidate_1335	AS	2242269	2242307	38	Rv1997					Miotto et al. 2012
M. tuberculosis H37Rv	candidate_287	AS	2243160	2243210	50	Rv1998c					Miotto et al. 2012
M. tuberculosis H37Rv	candidate_288	AS	2243328	2243359	31	Rv1998c					Miotto et al. 2012
M. tuberculosis H37Rv	candidate_289	AS	2251223	2251297	74	Rv2005c					Miotto et al. 2012
M. tuberculosis H37Rv	candidate_290	AS	2251345	2251392	47	Rv2005c					Miotto et al. 2012
M. tuberculosis H37Rv	candidate_291	AS	2251667	2251715	48	Rv2005c					Miotto et al. 2012
M. tuberculosis H37Rv	candidate_1336	AS	2252327	2252429	102	Rv2006					Miotto et al. 2012
M. tuberculosis H37Rv	candidate_1337	AS	2253965	2254133	168	Rv2006					Miotto et al. 2012
M. tuberculosis H37Rv	candidate_1338	AS	2255553	2255605	52	Rv2006					Miotto et al. 2012
M. tuberculosis H37Rv	candidate_1339	AS	2255798	2255833	35	Rv2006					Miotto et al. 2012
M. tuberculosis H37Rv	candidate_1340	AS to 5'/3' UTRs	2255938	2256018	80	Rv2006		Rv2007c			Miotto et al. 2012
M. tuberculosis H37Rv	candidate_292	AS to 5'/3' UTRs	2256383	2256433	50	Rv2007c					Miotto et al. 2012
M. tuberculosis H37Rv	candidate_293	AS to 5'/3' UTRs	2267109	2267203	94	Rv2021c		Rv2022c			Miotto et al. 2012
M. tuberculosis H37Rv	candidate_1341	Within 5'/3' UTRs	2268166	2268230	64	Rv2023A		Rv2023c			Miotto et al. 2012
M. tuberculosis H37Rv	candidate_295	AS	2277651	2277776	125	Rv2030c					Miotto et al. 2012
M. tuberculosis H37Rv	candidate_296	AS	2278596	2278791	195	Rv2031c					Miotto et al. 2012
M. tuberculosis H37Rv	candidate_1342	AS	2279389	2279419	30	Rv2032					Miotto et al. 2012
M. tuberculosis H37Rv	candidate_1343	AS	2282408	2282443	35	Rv2036					Miotto et al. 2012
M. tuberculosis H37Rv	candidate_297	AS	2288950	2289114	164	Rv2043c					Miotto et al. 2012
M. tuberculosis H37Rv	candidate_1701	Intergenic	2307105	2307138	33						Miotto et al. 2012
M. tuberculosis H37Rv	candidate_776	Intergenic	2307107	2307159	52						Miotto et al. 2012
M. tuberculosis H37Rv	candidate_1344	AS to 5'/3' UTRs	2307692	2307772	80	Rv2050					Miotto et al. 2012
M. tuberculosis H37Rv	candidate_298	Within 5'/3' UTRs	2307708	2307789	81			Rv2050			Miotto et al. 2012
M. tuberculosis H37Rv	candidate_1345	AS	2308093	2308123	30	Rv2050		Rv2051c			Miotto et al. 2012
M. tuberculosis H37Rv	candidate_1346	AS	2313215	2313256	41	Rv2054					Miotto et al. 2012
M. tuberculosis H37Rv	candidate_1347	AS	2337529	2337559	30	Rv2080					Miotto et al. 2012
M. tuberculosis H37Rv	candidate_1348	AS	2337642	2337778	136	Rv2080					Miotto et al. 2012
M. tuberculosis H37Rv	candidate_1349	AS to 5'/3' UTRs	2337828	2337996	168	Rv2080		Rv2081c			Miotto et al. 2012
M. tuberculosis H37Rv	candidate_299	AS to 5'/3' UTRs	2337869	2337997	128	Rv2081c		Rv2080			Miotto et al. 2012
M. tuberculosis H37Rv	candidate_300	AS to 5'/3' UTRs	2338467	2338628	161	Rv2081c					Miotto et al. 2012
M. tuberculosis H37Rv	candidate_1350	AS to 5'/3' UTRs	2338505	2338641	136	Rv2082c		Rv2081c			Miotto et al. 2012
M. tuberculosis H37Rv	candidate_1351	AS	2340303	2340339	36	Rv2082					Miotto et al. 2012
M. tuberculosis H37Rv	candidate_1352	AS	2340717	2340752	35	Rv2082					Miotto et al. 2012
M. tuberculosis H37Rv	candidate_301	AS	2348573	2348622	49	Rv2091c		Rv2090			Miotto et al. 2012
M. tuberculosis H37Rv	candidate_302	AS	2356002	2356038	36	Rv2097c					Miotto et al. 2012
M. tuberculosis H37Rv	candidate_303	AS	2356153	2356193	40	Rv2097c					Miotto et al. 2012
M. tuberculosis H37Rv	candidate_304	AS	2356314	2356382	68	Rv2097c					Miotto et al. 2012
M. tuberculosis H37Rv	candidate_1353	AS	2368226	2368442	216	Rv2108					Miotto et al. 2012
M. tuberculosis H37Rv	candidate_305	Intergenic	2368522	2368562	40						Miotto et al. 2012
M. tuberculosis H37Rv	candidate_306	AS	2369356	2369397	41	Rv2109c					Miotto et al. 2012
M. tuberculosis H37Rv	candidate_307	AS	2369447	2369486	39	Rv2109c					Miotto et al. 2012
M. tuberculosis H37Rv	candidate_308	AS	2369996	2370044	48	Rv2110c					Miotto et al. 2012
M. tuberculosis H37Rv	candidate_1354	AS	2374202	2374380	178	Rv2114					Miotto et al. 2012
M. tuberculosis H37Rv	candidate_309	AS	2376084	2376123	39	Rv2115c					Miotto et al. 2012
M. tuberculosis H37Rv	candidate_1838	AS to 5'/3' UTRs	2378319	2378362	43	Rv2118c		Rv2119			Miotto et al. 2012
M. tuberculosis H37Rv	candidate_777	AS to 5'/3' UTRs	2378321	2378364	43	Rv2118c		Rv2120			Miotto et al. 2012
M. tuberculosis H37Rv	candidate_1355	AS	2390078	2390135	57	Rv2127		Rv2128			Miotto et al. 2012
M. tuberculosis H37Rv	candidate_310	AS	2392027	2392089	62	Rv2130c					Miotto et al. 2012
M. tuberculosis H37Rv	candidate_311	AS	2397086	2397129	43	Rv2137c					Miotto et al. 2012
M. tuberculosis H37Rv	candidate_312	AS	2397263	2397308	45	Rv2137c		Rv2138			Miotto et al. 2012
M. tuberculosis H37Rv	candidate_1356	AS	2402044	2402077	33	Rvnt22					Miotto et al. 2012
M. tuberculosis H37Rv	candidate_1357	Intergenic	2402677	2402721	44						Miotto et al. 2012
M. tuberculosis H37Rv	candidate_1702	Within 5'/3' UTRs	2405404	2405436	32			Rv2145c			Miotto et al. 2012
M. tuberculosis H37Rv	candidate_1358	Within 5'/3' UTRs	2405437	2405545	108			Rv2145c			Miotto et al. 2012
M. tuberculosis H37Rv	candidate_313	AS to 5'/3' UTRs	2405456	2405545	89	Rv2145c					Miotto et al. 2012
M. tuberculosis H37Rv	candidate_314	AS to 5'/3' UTRs	2405947	2405985	38	Rv2146c					Miotto et al. 2012
M. tuberculosis H37Rv	candidate_1839	Within 5'/3' UTRs	2409571	2409673	102	Rv2150c		Rv2151c			Miotto et al. 2012
M. tuberculosis H37Rv	candidate_778	AS to 5'/3' UTRs	2409573	2409675	102	Rv2150c		Rv2151c			Miotto et al. 2012
M. tuberculosis H37Rv	candidate_315	AS	2425740	2425821	81	Rv2163c					Miotto et al. 2012
M. tuberculosis H37Rv	candidate_779	AS	2429328	2429419	91	Rv2165c					Miotto et al. 2012
M. tuberculosis H37Rv	candidate_1703*	to be excluded - within 3'/5' UTRs	2429374	2429404	30						Miotto et al. 2012
M. tuberculosis H37Rv	candidate_1840	Within 5'/3' UTRs	2429883	2429933	50			Rv2166c			Miotto et al. 2012
M. tuberculosis H37Rv	candidate_780	AS to 5'/3' UTRs	2429885	2429935	50	Rv2168c					Miotto et al. 2012
M. tuberculosis H37Rv	candidate_1360	Within 5'/3' UTRs	2431969	2432014	45			Rv2169c			Miotto et al. 2012
M. tuberculosis H37Rv	candidate_781	AS to 5'/3' UTRs	2431972	2432028	56	Rv2169c					Miotto et al. 2012
M. tuberculosis H37Rv	candidate_1704	Within 5'/3' UTRs	2432015	2432045	30			Rv2169c			Miotto et al. 2012
M. tuberculosis H37Rv	candidate_316	AS to 5'/3' UTRs	2432029	2432083	54	Rv2169c					Miotto et al. 2012
M. tuberculosis H37Rv	candidate_1361	Within 5'/3' UTRs	2432046	2432081	35			Rv2169c			Miotto et al. 2012
M. tuberculosis H37Rv	candidate_1362	AS	2433415	2433451	36	Rv2171					Miotto et al. 2012
M. tuberculosis H37Rv	candidate_1363	AS	2438264	2438298	34	Rv2176					Miotto et al. 2012
M. tuberculosis H37Rv	candidate_1364	AS	2438344	2438376	32	Rv2176					Miotto et al. 2012
M. tuberculosis H37Rv	candidate_317	AS	2442962	2443046	84	Rv2180c					Miotto et al. 2012
M. tuberculosis H37Rv	candidate_1365	Within 5'/3' UTRs	2445329	2445380	51	Rv2182c		Rv2183c			Miotto et al. 2012
M. tuberculosis H37Rv	candidate_318	AS to 5'/3' UTRs	2445345	2445401	56	Rv2182c		Rv2183c			Miotto et al. 2012
M. tuberculosis H37Rv	candidate_1841	Within 5'/3' UTRs	2446976	2447038	62	Rv2184c		Rv2185c			Miotto et al. 2012
M. tuberculosis H37Rv	candidate_782	AS to 5'/3' UTRs	2446978	2447040	62	Rv2184c		Rv2185c			Miotto et al. 2012
M. tuberculosis H37Rv	candidate_319	AS to 5'/3' UTRs	2447446	2447522	76	Rv2185c					Miotto et al. 2012
M. tuberculosis H37Rv	candidate_1366	Within 5'/3' UTRs	2447524	2447567	43	Rv2185c		Rv2186c			Miotto et al. 2012
M. tuberculosis H37Rv	RNA12		2447526		74	Rv2185c	conserved hypothetical protein	Rv2186c	conserved hypothetical protein		McGuire et al. 2012
M. tuberculosis H37Rv	candidate_1367	AS	2449353	2449385	32	Rv2187					Miotto et al. 2012
M. tuberculosis H37Rv	candidate_783	AS to 5'/3' UTRs	2453319	2453381	62	Rv2190c					Miotto et al. 2012
M. tuberculosis H37Rv	candidate_1368	Within 5'/3' UTRs	2453327	2453422	95			Rv2190c			Miotto et al. 2012
M. tuberculosis H37Rv	candidate_1842	AS to 5'/3' UTRs	2456854	2456896	42	Rv2193					Miotto et al. 2012
M. tuberculosis H37Rv	candidate_784	Within 5'/3' UTRs	2456856	2456900	44			Rv2193			Miotto et al. 2012
M. tuberculosis H37Rv	candidate_1369	AS to 5'/3' UTRs	2456897	2456932	35	Rv2193					Miotto et al. 2012
M. tuberculosis H37Rv	candidate_1370	AS	2457001	2457040	39	Rv2193					Miotto et al. 2012
M. tuberculosis H37Rv	candidate_1371	AS	2457107	2457255	148	Rv2193					Miotto et al. 2012
M. tuberculosis H37Rv	candidate_1372	AS	2457333	2457366	33	Rv2193					Miotto et al. 2012
M. tuberculosis H37Rv	candidate_1373	AS	2457428	2457485	57	Rv2193					Miotto et al. 2012
M. tuberculosis H37Rv	candidate_1374	AS	2458151	2458207	56	Rv2194					Miotto et al. 2012
M. tuberculosis H37Rv	candidate_1375	AS	2459073	2459352	279	Rv2195					Miotto et al. 2012
M. tuberculosis H37Rv	candidate_1376	AS	2459819	2459850	31	Rv2196					Miotto et al. 2012
M. tuberculosis H37Rv	candidate_1377	AS	2460105	2460321	216	Rv2196					Miotto et al. 2012
M. tuberculosis H37Rv	candidate_1378	AS	2460774	2460812	38	Rv2196					Miotto et al. 2012
M. tuberculosis H37Rv	candidate_320	AS	2464054	2464098	44	Rv2200c					Miotto et al. 2012
M. tuberculosis H37Rv	candidate_321	AS	2464382	2464414	32	Rv2200c					Miotto et al. 2012
M. tuberculosis H37Rv	candidate_1379	Within 5'/3' UTRs	2464768	2464830	62			Rv2200c			Miotto et al. 2012
M. tuberculosis H37Rv	candidate_1380	AS to 5'/3' UTRs	2466977	2467012	35	Rv2201		Rv2202c			Miotto et al. 2012
M. tuberculosis H37Rv	candidate_638	AS to 5'/3' UTRs	2466979	2467012	33	Rv2201		Rv2202c			Miotto et al. 2012
M. tuberculosis H37Rv	candidate_322	Within 5'/3' UTRs	2468169	2468210	41			Rv2208			Miotto et al. 2012
M. tuberculosis H37Rv	candidate_1381	AS	2468304	2468337	33	Rv2203					Miotto et al. 2012
M. tuberculosis H37Rv	candidate_1382	AS	2468435	2468491	56	Rv2203					Miotto et al. 2012
M. tuberculosis H37Rv	candidate_1383	AS	2468730	2468775	45	Rv2203					Miotto et al. 2012
M. tuberculosis H37Rv	candidate_1384	AS	2468834	2468931	97	Rv2203		Rv2204c			Miotto et al. 2012
M. tuberculosis H37Rv	candidate_323	AS	2468960	2469036	76	Rv2204c		Rv2208			Miotto et al. 2012
M. tuberculosis H37Rv	candidate_1385	Within 5'/3' UTRs	2469338	2469375	37	Rv2204c		Rv2205c			Miotto et al. 2012
M. tuberculosis H37Rv	candidate_1386	AS	2471235	2471286	51	Rv2206					Miotto et al. 2012
M. tuberculosis H37Rv	candidate_1387	AS to 5'/3' UTRs	2473276	2473357	81	Rv2208		Rv2209			Miotto et al. 2012
M. tuberculosis H37Rv	candidate_324	Within 5'/3' UTRs	2473323	2473359	36			Rv2209			Miotto et al. 2012
M. tuberculosis H37Rv	candidate_1388	AS	2483068	2483134	66	Rv2215					Miotto et al. 2012
M. tuberculosis H37Rv	candidate_1389	AS	2485009	2485093	84	Rv2217					Miotto et al. 2012
M. tuberculosis H37Rv	candidate_1390	AS to 5'/3' UTRs	2486181	2486225	44	Rv2218		Rv2219			Miotto et al. 2012
M. tuberculosis H37Rv	candidate_1843	AS to 5'/3' UTRs	2487531	2487592	61	Rv2220					Miotto et al. 2012
M. tuberculosis H37Rv	candidate_785	Within 5'/3' UTRs	2487533	2487594	61			Rv2220			Miotto et al. 2012
M. tuberculosis H37Rv	candidate_1391	AS	2488288	2488319	31	Rv2220					Miotto et al. 2012
M. tuberculosis H37Rv	candidate_325	Within 5'/3' UTRs	2497711	2497741	30			Rv2225			Miotto et al. 2012
M. tuberculosis H37Rv	candidate_1392	AS	2498149	2498371	222	Rv2225					Miotto et al. 2012
M. tuberculosis H37Rv	candidate_1393	AS to 5'/3' UTRs	2500381	2500411	30	Rv226		Rvns01			Miotto et al. 2012
M. tuberculosis H37Rv	candidate_786	AS to 5'/3' UTRs	2500385	2500425	40	Rvns01		Rv2226			Miotto et al. 2012
M. tuberculosis H37Rv	candidate_787	AS to 5'/3' UTRs	2500790	2500821	31	Rvns01					Miotto et al. 2012
M. tuberculosis H37Rv	candidate_1705	Within 5'/3' UTRs	2500791	2500821	30			Rvns01			Miotto et al. 2012
M. tuberculosis H37Rv	candidate_1394	AS	2510157	2510218	61	Rv2237					Miotto et al. 2012
M. tuberculosis H37Rv	candidate_1395*	to be excluded - within 3'/5' UTRs	2510336	2510392	56						Miotto et al. 2012
M. tuberculosis H37Rv	candidate_326	AS	2511592	2511647	55	Rv2239c					Miotto et al. 2012
M. tuberculosis H37Rv	candidate_327	AS	2512164	2512204	40	Rv2240c					Miotto et al. 2012
M. tuberculosis H37Rv	candidate_1396	AS	2513682	2513725	43	Rv2241					Miotto et al. 2012
M. tuberculosis H37Rv	candidate_1844	AS to 5'/3' UTRs	2516713	2516785	72	Rv2243					Miotto et al. 2012
M. tuberculosis H37Rv	candidate_788	Within 5'/3' UTRs	2516715	2516786	71			Rv2243			Miotto et al. 2012
M. tuberculosis H37Rv	candidate_1397	AS to 5'/3' UTRs	2517497	2517783	286	Rv2243		Rv2244			Miotto et al. 2012
M. tuberculosis H37Rv	candidate_328	Within 5'/3' UTRs	2517695	2517771	76	Rv2243		Rv2244			Miotto et al. 2012
M. tuberculosis H37Rv	candidate_1398	AS	2519682	2519714	32	Rv2246					Miotto et al. 2012
M. tuberculosis H37Rv	candidate_1399	AS	2519792	2519827	35	Rv2246					Miotto et al. 2012
M. tuberculosis H37Rv	candidate_329	Within 5'/3' UTRs	2520712	2520743	31	Rv2246		Rv2247			Miotto et al. 2012
M. tuberculosis H37Rv	candidate_330	Within 5'/3' UTRs	2522164	2522218	54			Rv2247			Miotto et al. 2012
M. tuberculosis H37Rv	candidate_331	AS	2529794	2529865	71	Rv2256c					Miotto et al. 2012
M. tuberculosis H37Rv	candidate_639	AS to 5'/3' UTRs	2529890	2529959	69	Rv2256c		Rv2257c			Miotto et al. 2012
M. tuberculosis H37Rv	candidate_1400	Within 5'/3' UTRs	2529896	2529953	57	Rv2256c		Rv2257c			Miotto et al. 2012
M. tuberculosis H37Rv	candidate_1845	Within 5'/3' UTRs	2529954	2529990	36	Rv2256c		Rv2257c			Miotto et al. 2012
M. tuberculosis H37Rv	candidate_789	AS to 5'/3' UTRs	2529960	2529992	32	Rv2256c		Rv2257c			Miotto et al. 2012
M. tuberculosis H37Rv	candidate_1846	AS to 5'/3' UTRs	2531898	2532208	310	Rv2258c		Rv2259			Miotto et al. 2012
M. tuberculosis H37Rv	candidate_790	AS to 5'/3' UTRs	2531899	2532210	311	Rv2258c		Rv2259			Miotto et al. 2012
M. tuberculosis H37Rv	candidate_1401	AS	2545394	2545637	243	Rv2271					Miotto et al. 2012
M. tuberculosis H37Rv	candidate_1402	AS	2551622	2551659	37	Rv2280					Miotto et al. 2012
M. tuberculosis H37Rv	candidate_1403	AS	2552295	2552335	40	Rv2280					Miotto et al. 2012
M. tuberculosis H37Rv	candidate_1404	AS	2561672	2561740	68	Rv2288		Rv2289			Miotto et al. 2012
M. tuberculosis H37Rv	candidate_1405	AS	2562055	2562296	241	Rv2289					Miotto et al. 2012
M. tuberculosis H37Rv	candidate_332	AS	2570234	2570264	30	Rv2299c					Miotto et al. 2012
M. tuberculosis H37Rv	candidate_1406	Within 5'/3' UTRs	2580234	2580285	51			Rv2307D			Miotto et al. 2012
M. tuberculosis H37Rv	candidate_333	AS to 5'/3' UTRs	2580242	2580303	61	Rv2307D					Miotto et al. 2012
M. tuberculosis H37Rv	candidate_1407	AS	2584567	2584633	66	Rv2312					Miotto et al. 2012
M. tuberculosis H37Rv	candidate_1408	AS to 5'/3' UTRs	2600679	2600716	37	Rv2328					Miotto et al. 2012
M. tuberculosis H37Rv	candidate_334	AS	2602077	2602148	71	Rv2329c					Miotto et al. 2012
M. tuberculosis H37Rv	candidate_335	AS	2602331	2602361	30	Rv2329c					Miotto et al. 2012
M. tuberculosis H37Rv	candidate_336	AS	2602818	2602854	36	Rv2329c					Miotto et al. 2012
M. tuberculosis H37Rv	candidate_1706	Intergenic	2603541	2603576	35						Miotto et al. 2012
M. tuberculosis H37Rv	candidate_1707	Intergenic	2608529	2608559	30						Miotto et al. 2012
M. tuberculosis H37Rv	candidate_640	Intergenic	2608531	2608570	39						Miotto et al. 2012
M. tuberculosis H37Rv	candidate_1409	AS to 5'/3' UTRs	2608785	2608817	32	Rv2334					Miotto et al. 2012
M. tuberculosis H37Rv	candidate_1410	Within 5'/3' UTRs	2618910	2618971	61			Rv2340c			Miotto et al. 2012
M. tuberculosis H37Rv	candidate_337	AS to 5'/3' UTRs	2618924	2618955	31	Rv2340c					Miotto et al. 2012
M. tuberculosis H37Rv	candidate_1411	AS to 5'/3' UTRs	2625714	2625888	174	Rv2345		Rv2346c			Miotto et al. 2012
M. tuberculosis H37Rv	candidate_338	AS to 5'/3' UTRs	2625822	2625899	77	Rv2345		Rv2346c			Miotto et al. 2012
M. tuberculosis H37Rv	candidate_1412	Within 5'/3' UTRs	2626569	2626606	37	Rv2347c		Rv2348c			Miotto et al. 2012
M. tuberculosis H37Rv	candidate_339	AS	2626669	2626776	107	Rv2348c					Miotto et al. 2012
M. tuberculosis H37Rv	candidate_340	AS	2626892	2626939	47	Rv2348c					Miotto et al. 2012
M. tuberculosis H37Rv	candidate_1413	Within 5'/3' UTRs	2626980	2627018	38			Rv2348c			Miotto et al. 2012
M. tuberculosis H37Rv	candidate_341	AS to 5'/3' UTRs	2637685	2637749	64	Rv2356c					Miotto et al. 2012
M. tuberculosis H37Rv	candidate_342	AS	2640337	2640367	30	Rv2357c					Miotto et al. 2012
M. tuberculosis H37Rv	candidate_343	AS to 5'/3' UTRs	2641083	2641121	38	Rv2357c					Miotto et al. 2012
M. tuberculosis H37Rv	candidate_1847	AS to 5'/3' UTRs	2641158	2641191	33	Rv2358					Miotto et al. 2012
M. tuberculosis H37Rv	candidate_791	Within 5'/3' UTRs	2641160	2641193	33			Rv2358			Miotto et al. 2012
M. tuberculosis H37Rv	candidate_1415	AS	2641282	2641336	54	Rv2358					Miotto et al. 2012
M. tuberculosis H37Rv	candidate_1848	AS to 5'/3' UTRs	2644259	2644318	59	Rv2363		Rv2362c			Miotto et al. 2012
M. tuberculosis H37Rv	candidate_792	AS to 5'/3' UTRs	2644260	2644319	59	Rv2362c		Rv2363			Miotto et al. 2012
M. tuberculosis H37Rv	candidate_344	AS	2649665	2649696	31	Rv2368c					Miotto et al. 2012
M. tuberculosis H37Rv	candidate_345	AS	2649729	2649759	30	Rv2368c					Miotto et al. 2012
M. tuberculosis H37Rv	candidate_346	AS	2649891	2649927	36	Rv2368c					Miotto et al. 2012
M. tuberculosis H37Rv	candidate_347	AS	2650002	2650035	33	Rv2369c					Miotto et al. 2012
M. tuberculosis H37Rv	candidate_348	AS	2654218	2654262	44	Rv2374c					Miotto et al. 2012
M. tuberculosis H37Rv	candidate_349	Within 5'/3' UTRs	2655211	2655262	51			Rv2375			Miotto et al. 2012
M. tuberculosis H37Rv	candidate_1416	AS to 5'/3' UTRs	2655216	2655318	102	Rv2375					Miotto et al. 2012
M. tuberculosis H37Rv	candidate_1417	AS	2655350	2655394	44	Rv2375					Miotto et al. 2012
M. tuberculosis H37Rv	candidate_1418	Within 5'/3' UTRs	2656115	2656156	41	Rv2376c		Rv2377c			Miotto et al. 2012
M. tuberculosis H37Rv	candidate_350	Intergenic	2692190	2692259	69						Miotto et al. 2012
M. tuberculosis H37Rv	candidate_1419	Intergenic	2692209	2692246	37						Miotto et al. 2012
M. tuberculosis H37Rv	candidate_351	Within 5'/3' UTRs	2692748	2692799	51			Rv2396			Miotto et al. 2012
M. tuberculosis H37Rv	candidate_352	AS	2695933	2695964	31	Rv2399c					Miotto et al. 2012
M. tuberculosis H37Rv	candidate_1420	AS	2698715	2698745	30	Rv2402					Miotto et al. 2012
M. tuberculosis H37Rv	candidate_1421	AS	2698780	2698817	37	Rv2402					Miotto et al. 2012
M. tuberculosis H37Rv	candidate_353	AS to 5'/3' UTRs	2704419	2704449	30	Rv2406c					Miotto et al. 2012
M. tuberculosis H37Rv	candidate_1849	AS to 5'/3' UTRs	2710005	2710038	33	Rv2411c		Rv2412			Miotto et al. 2012
M. tuberculosis H37Rv	candidate_793	AS to 5'/3' UTRs	2710007	2710040	33	Rv2411c		Rv2412			Miotto et al. 2012
M. tuberculosis H37Rv	candidate_1422	AS to 5'/3' UTRs	2710046	2710084	38	Rv2412					Miotto et al. 2012
M. tuberculosis H37Rv	candidate_1423	AS	2710288	2710351	63	Rv2412		Rv2413c			Miotto et al. 2012
M. tuberculosis H37Rv	candidate_354	AS to 5'/3' UTRs	2710335	2710432	97	Rv2413		Rv2413c			Miotto et al. 2012
M. tuberculosis H37Rv	candidate_1850	Within 5'/3' UTRs	2716322	2716386	64	Rv2417c		Rv2418c			Miotto et al. 2012
M. tuberculosis H37Rv	candidate_794	AS to 5'/3' UTRs	2716324	2716388	64	Rv2417c		Rv2418c			Miotto et al. 2012
M. tuberculosis H37Rv	candidate_1424	AS	2726660	2726695	35	Rv2428					Miotto et al. 2012
M. tuberculosis H37Rv	candidate_1425	AS to 5'/3' UTRs	2726755	2726786	31	Rv2428					Miotto et al. 2012
M. tuberculosis H37Rv	candidate_1426	AS	2727217	2727260	43	Rv2429					Miotto et al. 2012
M. tuberculosis H37Rv	candidate_355	AS	2727422	2727602	180	Rv2430c					Miotto et al. 2012
M. tuberculosis H37Rv	candidate_356	AS	2727634	2727673	39	Rv2430c					Miotto et al. 2012
M. tuberculosis H37Rv	candidate_357	AS to 5'/3' UTRs	2727914	2728140	226	Rv2430c		Rv2431c			Miotto et al. 2012
M. tuberculosis H37Rv	candidate_1427	Within 5'/3' UTRs	2727920	2727967	47	Rv2430c		Rv2431c			Miotto et al. 2012
M. tuberculosis H37Rv	candidate_1428	Within 5'/3' UTRs	2728354	2728437	83			Rv2432c			Miotto et al. 2012
M. tuberculosis H37Rv	candidate_358	AS to 5'/3' UTRs	2728389	2728500	111	Rv2432c					Miotto et al. 2012
M. tuberculosis H37Rv	candidate_1851	Intergenic	2740483	2740513	30						Miotto et al. 2012
M. tuberculosis H37Rv	candidate_795	Intergenic	2740485	2740515	30						Miotto et al. 2012
M. tuberculosis H37Rv	candidate_1429	AS	2741532	2741563	31	Rv2443					Miotto et al. 2012
M. tuberculosis H37Rv	candidate_359	AS	2744423	2744483	60	Rv2444c					Miotto et al. 2012
M. tuberculosis H37Rv	candidate_360	AS	2744543	2744603	60	Rv2444c					Miotto et al. 2012
M. tuberculosis H37Rv	candidate_1852	Within 5'/3' UTRs	2744985	2745155	170			Rv2444c			Miotto et al. 2012
M. tuberculosis H37Rv	candidate_796	AS to 5'/3' UTRs	2744986	2745245	259	Rv2444c					Miotto et al. 2012
M. tuberculosis H37Rv	candidate_1708	Intergenic	2745156	2745190	34						Miotto et al. 2012
M. tuberculosis H37Rv	candidate_1853	Within 5'/3' UTRs	2745191	2745243	52			Rv2445c			Miotto et al. 2012
M. tuberculosis H37Rv	candidate_1430	Within 5'/3' UTRs	2751608	2751643	35	Rv2449c		Rv2450c			Miotto et al. 2012
M. tuberculosis H37Rv	candidate_361	AS to 5'/3' UTRs	2752760	2752793	33	Rv2452c					Miotto et al. 2012
M. tuberculosis H37Rv	candidate_362	AS	2754250	2754293	43	Rv2454c					Miotto et al. 2012
M. tuberculosis H37Rv	candidate_363	AS	2755097	2755213	116	Rv2455c					Miotto et al. 2012
M. tuberculosis H37Rv	candidate_364	AS	2758998	2759038	40	Rv2457c					Miotto et al. 2012
M. tuberculosis H37Rv	candidate_365	AS	2759305	2759335	30	Rv2457c					Miotto et al. 2012
M. tuberculosis H37Rv	candidate_641	AS to 5'/3' UTRs	2759492	2759566	74	Rv2457c					Miotto et al. 2012
M. tuberculosis H37Rv	candidate_1431	Within 5'/3' UTRs	2759494	2759646	152			Rv2457c			Miotto et al. 2012
M. tuberculosis H37Rv	candidate_366	Intergenic	2759586	2759618	32						Miotto et al. 2012
M. tuberculosis H37Rv	candidate_797	Within 5'/3' UTRs	2759635	2759706	71			Rv2458			Miotto et al. 2012
M. tuberculosis H37Rv	candidate_1854	AS to 5'/3' UTRs	2759647	2759704	57	Rv2458					Miotto et al. 2012
M. tuberculosis H37Rv	candidate_367	Within 5'/3' UTRs	2760808	2760852	44			Rv2459			Miotto et al. 2012
M. tuberculosis H37Rv	candidate_368	AS	2762959	2763189	230	Rv2460c		Rv2461c			Miotto et al. 2012
M. tuberculosis H37Rv	candidate_642	AS to 5'/3' UTRs	2763784	2763842	58	Rv2461c		Rv2462c			Miotto et al. 2012
M. tuberculosis H37Rv	candidate_1709	Within 5'/3' UTRs	2763817	2763848	31	Rv2461c		Rv2462c			Miotto et al. 2012
M. tuberculosis H37Rv	candidate_1432	Within 5'/3' UTRs	2763849	2763891	42	Rv2461c		Rv2462c			Miotto et al. 2012
M. tuberculosis H37Rv	candidate_369	AS to 5'/3' UTRs	2763850	2763908	58	Rv2462c					Miotto et al. 2012
M. tuberculosis H37Rv	candidate_370	AS	2763973	2764013	40	Rv2462c					Miotto et al. 2012
M. tuberculosis H37Rv	candidate_1433	AS to 5'/3' UTRs	2765480	2765613	133	Rvnt26		Rvnt27			Miotto et al. 2012
M. tuberculosis H37Rv	candidate_371	Within 5'/3' UTRs	2765507	2765541	34			Rvnt27			Miotto et al. 2012
M. tuberculosis H37Rv	candidate_1855	AS to 5'/3' UTRs	2771578	2771612	34	Rv2467		Rv2468c			Miotto et al. 2012
M. tuberculosis H37Rv	candidate_798	AS to 5'/3' UTRs	2771580	2771614	34	Rv2468c		Rv2467			Miotto et al. 2012
M. tuberculosis H37Rv	candidate_1434	Within 5'/3' UTRs	2772242	2772333	91			Rv2469c			Miotto et al. 2012
M. tuberculosis H37Rv	candidate_372	AS to 5'/3' UTRs	2772268	2772332	64	Rv2469c					Miotto et al. 2012
M. tuberculosis H37Rv	candidate_1856	Within 5'/3' UTRs	2773046	2773084	38			Rv2469c			Miotto et al. 2012
M. tuberculosis H37Rv	candidate_799	AS to 5'/3' UTRs	2773048	2773086	38	Rv2469c					Miotto et al. 2012
M. tuberculosis H37Rv	candidate_373	AS	2782871	2782901	30	Rv2477c					Miotto et al. 2012
M. tuberculosis H37Rv	candidate_374	AS	2782995	2783031	36	Rv2477c					Miotto et al. 2012
M. tuberculosis H37Rv	candidate_1435	Within 5'/3' UTRs	2784042	2784079	37	Rv2477c		Rv2478c			Miotto et al. 2012
M. tuberculosis H37Rv	candidate_375	AS	2810205	2810288	83	Rv2496c					Miotto et al. 2012
M. tuberculosis H37Rv	candidate_376	AS	2814543	2814576	33	Rv2500c					Miotto et al. 2012
M. tuberculosis H37Rv	candidate_377	AS to 5'/3' UTRs	2814885	2814991	106	Rv2500c		Rv2501c			Miotto et al. 2012
M. tuberculosis H37Rv	candidate_378	AS	2817011	2817049	38	Rv2502c					Miotto et al. 2012
M. tuberculosis H37Rv	candidate_379	AS	2820897	2820950	53	Rv2505c					Miotto et al. 2012
M. tuberculosis H37Rv	candidate_1857	AS to 5'/3' UTRs	2824618	2824657	39	Rv2508c		Rv2509			Miotto et al. 2012
M. tuberculosis H37Rv	candidate_800	AS to 5'/3' UTRs	2824620	2824659	39	Rv2508c		Rv2509			Miotto et al. 2012
M. tuberculosis H37Rv	candidate_1436	AS to 5'/3' UTRs	2827853	2827890	37	Rvnt29					Miotto et al. 2012
M. tuberculosis H37Rv	candidate_380	AS	2833683	2833724	41	Rv2517c					Miotto et al. 2012
M. tuberculosis H37Rv	candidate_1437	AS	2835494	2835529	35	Rvnt30					Miotto et al. 2012
M. tuberculosis H37Rv	candidate_1438	AS	2837089	2837249	160	Rv2519					Miotto et al. 2012
M. tuberculosis H37Rv	candidate_381	AS	2837409	2837439	30	Rv2520c					Miotto et al. 2012
M. tuberculosis H37Rv	candidate_382	AS to 5'/3' UTRs	2837606	2837647	41	Rv2520c		Rv2521			Miotto et al. 2012
M. tuberculosis H37Rv	candidate_1439	AS to 5'/3' UTRs	2837615	2837646	31	Rv2520c		Rv2522			Miotto et al. 2012
M. tuberculosis H37Rv	candidate_1440	Within 5'/3' UTRs	2849342	2849372	30			Rv2524c			Miotto et al. 2012
M. tuberculosis H37Rv	candidate_1858	Intergenic	2849540	2849574	34						Miotto et al. 2012
M. tuberculosis H37Rv	candidate_801	Intergenic	2849542	2849576	34						Miotto et al. 2012
M. tuberculosis H37Rv	candidate_1859	Intergenic	2849622	2849701	79						Miotto et al. 2012
M. tuberculosis H37Rv	candidate_802	Intergenic	2849624	2849703	79						Miotto et al. 2012
M. tuberculosis H37Rv	candidate_383	AS	2850140	2850171	31	Rv2525c					Miotto et al. 2012
M. tuberculosis H37Rv	candidate_384	AS	2861938	2861971	33	Rv2538c					Miotto et al. 2012
M. tuberculosis H37Rv	candidate_385	AS	2876445	2876475	30	Rv2555c					Miotto et al. 2012
M. tuberculosis H37Rv	candidate_1441	Within 5'/3' UTRs	2876485	2876521	36	Rv2555c		Rv2556c			Miotto et al. 2012
M. tuberculosis H37Rv	candidate_386	Within 5'/3' UTRs	2880045	2880075	30			Rv2560			Miotto et al. 2012
M. tuberculosis H37Rv	candidate_1442	AS	2884958	2884998	40	Rv2565					Miotto et al. 2012
M. tuberculosis H37Rv	candidate_1443	AS	2886454	2886495	41	Rv2566					Miotto et al. 2012
M. tuberculosis H37Rv	candidate_387	AS	2906547	2906592	45	Rv2581c					Miotto et al. 2012
M. tuberculosis H37Rv	candidate_1444	AS to 5'/3' UTRs	2907764	2907798	34	Rv2582		Rv2583c			Miotto et al. 2012
M. tuberculosis H37Rv	candidate_643	AS to 5'/3' UTRs	2907783	2907816	33	Rv2583		Rv2583c			Miotto et al. 2012
M. tuberculosis H37Rv	candidate_1445	Within 5'/3' UTRs	2910944	2910983	39	Rv2584c		Rv2585c			Miotto et al. 2012
M. tuberculosis H37Rv	candidate_388	AS	2911259	2911315	56	Rv2585c					Miotto et al. 2012
M. tuberculosis H37Rv	candidate_389	AS	2913406	2913524	118	Rv2586c					Miotto et al. 2012
M. tuberculosis H37Rv	candidate_390	AS	2913572	2913651	79	Rv2586c					Miotto et al. 2012
M. tuberculosis H37Rv	candidate_391	AS	2914483	2914542	59	Rv2587c					Miotto et al. 2012
M. tuberculosis H37Rv	candidate_1446	AS	2916518	2916554	36	Rv2589					Miotto et al. 2012
M. tuberculosis H37Rv	candidate_392	AS	2932814	2932876	62	Rv2605c					Miotto et al. 2012
M. tuberculosis H37Rv	candidate_393	AS	2933722	2933813	91	Rv2606c					Miotto et al. 2012
M. tuberculosis H37Rv	candidate_394	AS	2937983	2938017	34	Rv2610c					Miotto et al. 2012
M. tuberculosis H37Rv	candidate_395	Within 5'/3' UTRs	2949539	2949593	54			Rv2623			Miotto et al. 2012
M. tuberculosis H37Rv	candidate_1447	AS	2950179	2950489	310	Rv2623		Rv2624c			Miotto et al. 2012
M. tuberculosis H37Rv	candidate_396	AS to 5'/3' UTRs	2950486	2950907	421	Rv2623		Rv2624c			Miotto et al. 2012
M. tuberculosis H37Rv	candidate_397	AS	2950969	2951006	37	Rv2624c					Miotto et al. 2012
M. tuberculosis H37Rv	candidate_398	AS	2951702	2951735	33	Rv2625c					Miotto et al. 2012
M. tuberculosis H37Rv	candidate_399	AS	2952150	2952216	66	Rv2625c					Miotto et al. 2012
M. tuberculosis H37Rv	candidate_400	AS	2952409	2952448	39	Rv2625c					Miotto et al. 2012
M. tuberculosis H37Rv	candidate_1448	Within 5'/3' UTRs	2952503	2952562	59	Rv2625c		Rv2626c			Miotto et al. 2012
M. tuberculosis H37Rv	candidate_1449	Within 5'/3' UTRs	2952993	2953030	37			Rv2626c			Miotto et al. 2012
M. tuberculosis H37Rv	candidate_401	AS	2954441	2954526	85	Rv2627c					Miotto et al. 2012
M. tuberculosis H37Rv	candidate_402	Within 5'/3' UTRs	2955487	2955614	127			Rv2628			Miotto et al. 2012
M. tuberculosis H37Rv	candidate_1450	Intergenic	2955504	2955598	94						Miotto et al. 2012
M. tuberculosis H37Rv	candidate_403	Within 5'/3' UTRs	2955652	2955697	45			Rv2629			Miotto et al. 2012
M. tuberculosis H37Rv	candidate_404	Within 5'/3' UTRs	2955729	2955767	38			Rv2629			Miotto et al. 2012
M. tuberculosis H37Rv	candidate_1451	AS	2958766	2958796	30	Rv2631					Miotto et al. 2012
M. tuberculosis H37Rv	candidate_1452	Within 5'/3' UTRs	2959820	2959852	32			Rv2633c			Miotto et al. 2012
M. tuberculosis H37Rv	candidate_1453	Within 5'/3' UTRs	2969570	2969605	35			Rvnt31			Miotto et al. 2012
M. tuberculosis H37Rv	candidate_1860	AS to 5'/3' UTRs	2969672	2969751	79	Rvnt32					Miotto et al. 2012
M. tuberculosis H37Rv	candidate_644	Within 5'/3' UTRs	2969674	2969706	32			Rvnt32			Miotto et al. 2012
M. tuberculosis H37Rv	candidate_645	Within 5'/3' UTRs	2969709	2969744	35			Rvnt32			Miotto et al. 2012
M. tuberculosis H37Rv	candidate_1454	AS	2969753	2969786	33	Rvnt32					Miotto et al. 2012
M. tuberculosis H37Rv	candidate_405	AS	2978987	2979022	35	Rv2656c					Miotto et al. 2012
M. tuberculosis H37Rv	candidate_406	AS	2979204	2979244	40	Rv2657c					Miotto et al. 2012
M. tuberculosis H37Rv	candidate_407	AS to 5'/3' UTRs	2980915	2981079	164	Rv2660c					Miotto et al. 2012
M. tuberculosis H37Rv	candidate_1455	Within 5'/3' UTRs	2980932	2980963	31			Rv2660c			Miotto et al. 2012
M. tuberculosis H37Rv	candidate_1456	AS	2981852	2982087	235	Rv2663					Miotto et al. 2012
M. tuberculosis H37Rv	candidate_408	Within 5'/3' UTRs	2982565	2982621	56			Rv2665			Miotto et al. 2012
M. tuberculosis H37Rv	candidate_1861	AS to 5'/3' UTRs	2990600	2990687	87	Rv2673		Rv2674			Miotto et al. 2012
M. tuberculosis H37Rv	candidate_803	Within 5'/3' UTRs	2990602	2990689	87	Rv2673		Rv2674			Miotto et al. 2012
M. tuberculosis H37Rv	candidate_409	AS	2992546	2992581	35	Rv2676c					Miotto et al. 2012
M. tuberculosis H37Rv	candidate_1862	AS to 5'/3' UTRs	2996009	2996103	94	Rv2679		Rv2680			Miotto et al. 2012
M. tuberculosis H37Rv	candidate_804	Within 5'/3' UTRs	2996011	2996104	93	Rv2679		Rv2680			Miotto et al. 2012
M. tuberculosis H37Rv	candidate_1863	Within 5'/3' UTRs	3007063	3007219	156	Rv2689c		Rv2690c			Miotto et al. 2012
M. tuberculosis H37Rv	candidate_805	AS to 5'/3' UTRs	3007064	3007221	157	Rv2689c		Rv2690c			Miotto et al. 2012
M. tuberculosis H37Rv	candidate_410	AS	3009101	3009152	51	Rv2690c					Miotto et al. 2012
M. tuberculosis H37Rv	candidate_411	AS to 5'/3' UTRs	3011808	3011839	31	Rv2694c		Rv2695			Miotto et al. 2012
M. tuberculosis H37Rv	candidate_1864	Within 5'/3' UTRs	3014982	3015079	97			Rv2699c			Miotto et al. 2012
M. tuberculosis H37Rv	candidate_806	AS to 5'/3' UTRs	3014984	3015081	97	Rv2699c					Miotto et al. 2012
M. tuberculosis H37Rv	candidate_412	Within 5'/3' UTRs	3017733	3017787	54	Rv2702		Rv2703			Miotto et al. 2012
M. tuberculosis H37Rv	candidate_1710	AS to 5'/3' UTRs	3017750	3017786	36	Rv2703					Miotto et al. 2012
M. tuberculosis H37Rv	candidate_646	Within 5'/3' UTRs	3017788	3017834	46			Rv2703			Miotto et al. 2012
M. tuberculosis H37Rv	candidate_1457	AS	3018450	3018623	173	Rv2703					Miotto et al. 2012
M. tuberculosis H37Rv	candidate_1458	AS	3018711	3018867	156	Rv2703					Miotto et al. 2012
M. tuberculosis H37Rv	candidate_413	AS	3020299	3020346	47	Rv2706c					Miotto et al. 2012
M. tuberculosis H37Rv	candidate_1865	AS to 5'/3' UTRs	3022326	3022371	45	Rv2709					Miotto et al. 2012
M. tuberculosis H37Rv	candidate_807	Within 5'/3' UTRs	3022328	3022373	45			Rv2709			Miotto et al. 2012
M. tuberculosis H37Rv	candidate_1459	AS	3022763	3022870	107	Rv2710					Miotto et al. 2012
M. tuberculosis H37Rv	candidate_1711	AS to 5'/3' UTRs	3023450	3023490	40	Rv2710		Rv2711			Miotto et al. 2012
M. tuberculosis H37Rv	candidate_647	Within 5'/3' UTRs	3023454	3023490	36	Rv2710		Rv2711			Miotto et al. 2012
M. tuberculosis H37Rv	candidate_1866	AS to 5'/3' UTRs	3023523	3023563	40	Rv2711					Miotto et al. 2012
M. tuberculosis H37Rv	candidate_808	Within 5'/3' UTRs	3023525	3023564	39			Rv2711			Miotto et al. 2012
M. tuberculosis H37Rv	candidate_1460	AS	3023904	3024065	161	Rv2711					Miotto et al. 2012
M. tuberculosis H37Rv	candidate_1461	AS	3027538	3027587	49	Rv2714					Miotto et al. 2012
M. tuberculosis H37Rv	candidate_1867	Within 5'/3' UTRs	3031591	3031662	71			Rv2719c			Miotto et al. 2012
M. tuberculosis H37Rv	candidate_809	AS to 5'/3' UTRs	3031593	3031664	71	Rv2719c					Miotto et al. 2012
M. tuberculosis H37Rv	candidate_414	AS	3042378	3042409	31	Rv2729c					Miotto et al. 2012
M. tuberculosis H37Rv	candidate_1868	Within 5'/3' UTRs	3051444	3051506	62			Rv2737c			Miotto et al. 2012
M. tuberculosis H37Rv	candidate_810	AS to 5'/3' UTRs	3051446	3051508	62	Rv2737c					Miotto et al. 2012
M. tuberculosis H37Rv	candidate_1869	AS to 5'/3' UTRs	3051522	3051564	42	Rv2737A					Miotto et al. 2012
M. tuberculosis H37Rv	candidate_811	Within 5'/3' UTRs	3051524	3051566	42			Rv2737A			Miotto et al. 2012
M. tuberculosis H37Rv	candidate_1462	AS	3055172	3055252	80	Rv2741					Miotto et al. 2012
M. tuberculosis H37Rv	candidate_415	AS	3061412	3061584	172	Rv2748c					Miotto et al. 2012
M. tuberculosis H37Rv	candidate_1463	AS	3064235	3064273	38	Rv2751					Miotto et al. 2012
M. tuberculosis H37Rv	candidate_1870	Within 5'/3' UTRs	3067156	3067190	34	Rv2753c		Rv2754c			Miotto et al. 2012
M. tuberculosis H37Rv	candidate_812	AS to 5'/3' UTRs	3067158	3067192	34	Rv2753c		Rv2754c			Miotto et al. 2012
M. tuberculosis H37Rv	candidate_1871	Within 5'/3' UTRs	3073078	3073128	50	Rv2762c		Rv2763c			Miotto et al. 2012
M. tuberculosis H37Rv	candidate_813	AS to 5'/3' UTRs	3073080	3073129	49	Rv2762c		Rv2763c			Miotto et al. 2012
M. tuberculosis H37Rv	candidate_416	AS	3073308	3073344	36	Rv2763c					Miotto et al. 2012
M. tuberculosis H37Rv	candidate_1872	AS to 5'/3' UTRs	3074551	3074588	37	Rv2765					Miotto et al. 2012
M. tuberculosis H37Rv	candidate_814	Within 5'/3' UTRs	3074553	3074590	37			Rv2765			Miotto et al. 2012
M. tuberculosis H37Rv	candidate_417	AS	3081694	3081748	54	Rv2773c					Miotto et al. 2012
M. tuberculosis H37Rv	candidate_418	AS to 5'/3' UTRs	3082286	3082344	58	Rv2773c		Rv2774c			Miotto et al. 2012
M. tuberculosis H37Rv	candidate_1873	Within 5'/3' UTRs	3092598	3092646	48			Rv2783c			Miotto et al. 2012
M. tuberculosis H37Rv	candidate_815	AS to 5'/3' UTRs	3092599	3092648	49	Rv2783c					Miotto et al. 2012
M. tuberculosis H37Rv	candidate_1874	Within 5'/3' UTRs	3092694	3092902	208			Rv2784c			Miotto et al. 2012
M. tuberculosis H37Rv	candidate_816	AS to 5'/3' UTRs	3092696	3092904	208	Rv2784c					Miotto et al. 2012
M. tuberculosis H37Rv	candidate_1464	Within 5'/3' UTRs	3093748	3093781	33			Rv2785c			Miotto et al. 2012
M. tuberculosis H37Rv	candidate_1712	Within 5'/3' UTRs	3093789	3093825	36			Rv2785c			Miotto et al. 2012
M. tuberculosis H37Rv	candidate_648	AS to 5'/3' UTRs	3093790	3093828	38	Rv2785c		Rv2786c			Miotto et al. 2012
M. tuberculosis H37Rv	candidate_419	AS to 5'/3' UTRs	3102219	3102273	54	Rv2792c					Miotto et al. 2012
M. tuberculosis H37Rv	candidate_1465	Within 5'/3' UTRs	3102220	3102273	53			Rv2792c			Miotto et al. 2012
M. tuberculosis H37Rv	candidate_420	AS to 5'/3' UTRs	3123610	3123837	227	Rv2816c					Miotto et al. 2012
M. tuberculosis H37Rv	candidate_421	AS	3126351	3126382	31	Rv2819c					Miotto et al. 2012
M. tuberculosis H37Rv	candidate_422	AS	3145037	3145106	69	Rv2838c					Miotto et al. 2012
M. tuberculosis H37Rv	candidate_423	AS	3145176	3145223	47	Rv2839c					Miotto et al. 2012
M. tuberculosis H37Rv	candidate_1875	Within 5'/3' UTRs	3147874	3147957	83	Rv2839c		Rv2840c			Miotto et al. 2012
M. tuberculosis H37Rv	candidate_817	AS to 5'/3' UTRs	3147875	3147958	83	Rv2839c		Rv2840c			Miotto et al. 2012
M. tuberculosis H37Rv	candidate_1876*	to be excluded - within 3'/5' UTRs	3148296	3148337	41						Miotto et al. 2012
M. tuberculosis H37Rv	candidate_818	AS to 5'/3' UTRs	3148298	3148339	41	Rv2840c					Miotto et al. 2012
M. tuberculosis H37Rv	candidate_1713	Within 5'/3' UTRs	3149977	3150007	30			Rv2842c			Miotto et al. 2012
M. tuberculosis H37Rv	candidate_1466	Within 5'/3' UTRs	3150027	3150068	41			Rv2842c			Miotto et al. 2012
M. tuberculosis H37Rv	candidate_1877	Within 5'/3' UTRs	3155881	3156087	206	Rv2847c		Rv2848c			Miotto et al. 2012
M. tuberculosis H37Rv	candidate_819	AS to 5'/3' UTRs	3155883	3156089	206	Rv2847c		Rv2848c			Miotto et al. 2012
M. tuberculosis H37Rv	candidate_424	AS	3158196	3158227	31	Rv2850c					Miotto et al. 2012
M. tuberculosis H37Rv	candidate_1467	Within 5'/3' UTRs	3173107	3173145	38			Rv2861c			Miotto et al. 2012
M. tuberculosis H37Rv	candidate_425	AS	3180083	3180116	33	Rv2868c					Miotto et al. 2012
M. tuberculosis H37Rv	candidate_1878	Within 5'/3' UTRs	3192202	3192353	151	Rv2882c		Rv2883c			Miotto et al. 2012
M. tuberculosis H37Rv	candidate_820	AS to 5'/3' UTRs	3192203	3192355	152	Rv2882c		Rv2883c			Miotto et al. 2012
M. tuberculosis H37Rv	candidate_426	AS	3199156	3199239	83	Rv2890c					Miotto et al. 2012
M. tuberculosis H37Rv	candidate_1879	Within 5'/3' UTRs	3199999	3200063	64			Rv2890c			Miotto et al. 2012
M. tuberculosis H37Rv	candidate_821	AS to 5'/3' UTRs	3200001	3200065	64	Rv2890c					Miotto et al. 2012
M. tuberculosis H37Rv	candidate_1880	Intergenic	3200135	3200176	41						Miotto et al. 2012
M. tuberculosis H37Rv	candidate_822	Intergenic	3200137	3200178	41						Miotto et al. 2012
M. tuberculosis H37Rv	candidate_427	AS	3210762	3210792	30	Rv2900c					Miotto et al. 2012
M. tuberculosis H37Rv	candidate_428	AS	3214034	3214157	123	Rv2904c					Miotto et al. 2012
M. tuberculosis H37Rv	candidate_1468	AS to 5'/3' UTRs	3214599	3214636	37	Rv2905					Miotto et al. 2012
M. tuberculosis H37Rv	candidate_1881	AS to 5'/3' UTRs	3215591	3215656	65	Rv2905		Rv2906c			Miotto et al. 2012
M. tuberculosis H37Rv	candidate_823	AS to 5'/3' UTRs	3215593	3215658	65	Rv2905		Rv2906c			Miotto et al. 2012
M. tuberculosis H37Rv	candidate_429	AS	3217476	3217515	39	Rv2909c					Miotto et al. 2012
M. tuberculosis H37Rv	candidate_1882	Within 5'/3' UTRs	3217664	3217736	72			Rv2909c			Miotto et al. 2012
M. tuberculosis H37Rv	candidate_824	AS to 5'/3' UTRs	3217666	3217738	72	Rv2909c					Miotto et al. 2012
M. tuberculosis H37Rv	candidate_1883	Within 5'/3' UTRs	3232558	3232626	68			Rv2920c			Miotto et al. 2012
M. tuberculosis H37Rv	candidate_825	AS to 5'/3' UTRs	3232560	3232628	68	Rv2920c					Miotto et al. 2012
M. tuberculosis H37Rv	candidate_1884	Within 5'/3' UTRs	3232651	3232864	213			Rv2921c			Miotto et al. 2012
M. tuberculosis H37Rv	candidate_826	AS to 5'/3' UTRs	3232653	3232866	213	Rv2921c					Miotto et al. 2012
M. tuberculosis H37Rv	candidate_430	AS to 5'/3' UTRs	3237775	3237807	32	Rv2922A		Rv2922c			Miotto et al. 2012
M. tuberculosis H37Rv	candidate_1885	Within 5'/3' UTRs	3239477	3239643	166			Rv2924c			Miotto et al. 2012
M. tuberculosis H37Rv	candidate_827	AS to 5'/3' UTRs	3239479	3239645	166	Rv2924c					Miotto et al. 2012
M. tuberculosis H37Rv	candidate_1886	Intergenic	3239666	3239722	56						Miotto et al. 2012
M. tuberculosis H37Rv	candidate_828	Intergenic	3239668	3239724	56						Miotto et al. 2012
M. tuberculosis H37Rv	candidate_431	AS	3240331	3240434	103	Rv2925c					Miotto et al. 2012
M. tuberculosis H37Rv	candidate_1887	Within 5'/3' UTRs	3241990	3242028	38			Rv2927c			Miotto et al. 2012
M. tuberculosis H37Rv	candidate_829	AS to 5'/3' UTRs	3241992	3242030	38	Rv2927c					Miotto et al. 2012
M. tuberculosis H37Rv	candidate_1469	AS	3242236	3242288	52	Rv2928					Miotto et al. 2012
M. tuberculosis H37Rv	candidate_1470	AS to 5'/3' UTRs	3243357	3243429	72	Rv2929					Miotto et al. 2012
M. tuberculosis H37Rv	candidate_432	Intergenic	3243367	3243516	149						Miotto et al. 2012
M. tuberculosis H37Rv	candidate_1471	AS	3244229	3244360	131	Rv2930					Miotto et al. 2012
M. tuberculosis H37Rv	candidate_1472	AS	3244585	3244665	80	Rv2930					Miotto et al. 2012
M. tuberculosis H37Rv	candidate_1473	AS	3245319	3245368	49	Rv2930					Miotto et al. 2012
M. tuberculosis H37Rv	candidate_1474	AS	3248588	3248627	39	Rv2931					Miotto et al. 2012
M. tuberculosis H37Rv	candidate_1475	AS	3250881	3251016	135	Rv2931					Miotto et al. 2012
M. tuberculosis H37Rv	candidate_1476	AS	3255629	3255691	62	Rv2932		Rv2933			Miotto et al. 2012
M. tuberculosis H37Rv	candidate_1477	AS	3258294	3258348	54	Rv2933					Miotto et al. 2012
M. tuberculosis H37Rv	candidate_1478	AS	3272221	3272255	34	Rv2936					Miotto et al. 2012
M. tuberculosis H37Rv	candidate_1479	AS	3272682	3272715	33	Rv2936					Miotto et al. 2012
M. tuberculosis H37Rv	candidate_1480	AS	3272782	3272812	30	Rv2936					Miotto et al. 2012
M. tuberculosis H37Rv	candidate_1481	AS	3276066	3276217	151	Rv2939					Miotto et al. 2012
M. tuberculosis H37Rv	candidate_1482	AS to 5'/3' UTRs	3276252	3276305	53	Rv2939		Rv2940c			Miotto et al. 2012
M. tuberculosis H37Rv	candidate_433	AS	3281621	3281692	71	Rv2940c					Miotto et al. 2012
M. tuberculosis H37Rv	candidate_434	AS	3282368	3282408	40	Rv2940c					Miotto et al. 2012
M. tuberculosis H37Rv	candidate_1483	Within 5'/3' UTRs	3282729	3282890	161			Rv2940c			Miotto et al. 2012
M. tuberculosis H37Rv	candidate_435	AS to 5'/3' UTRs	3282734	3282836	102	Rv2940c					Miotto et al. 2012
M. tuberculosis H37Rv	candidate_1484	AS	3284351	3284396	45	Rv2941					Miotto et al. 2012
M. tuberculosis H37Rv	candidate_1485	AS	3284708	3284743	35	Rv2941					Miotto et al. 2012
M. tuberculosis H37Rv	candidate_1486	AS	3284780	3284819	39	Rv2941					Miotto et al. 2012
M. tuberculosis H37Rv	candidate_1487	AS	3286205	3286244	39	Rv2942					Miotto et al. 2012
M. tuberculosis H37Rv	candidate_1488	AS	3287108	3287147	39	Rv2942					Miotto et al. 2012
M. tuberculosis H37Rv	candidate_436	AS	3298811	3298852	41	Rv2948c					Miotto et al. 2012
M. tuberculosis H37Rv	candidate_437	AS	3300275	3300445	170	Rv2949c					Miotto et al. 2012
M. tuberculosis H37Rv	candidate_438	AS to 5'/3' UTRs	3300486	3300577	91	Rv2949c		Rv2950c			Miotto et al. 2012
M. tuberculosis H37Rv	candidate_439	AS	3300614	3300660	46	Rv2950c					Miotto et al. 2012
M. tuberculosis H37Rv	candidate_440	AS	3300706	3300760	54	Rv2950c					Miotto et al. 2012
M. tuberculosis H37Rv	candidate_441	AS	3301815	3301865	50	Rv2950c					Miotto et al. 2012
M. tuberculosis H37Rv	candidate_1489	Intergenic	3302436	3302477	41						Miotto et al. 2012
M. tuberculosis H37Rv	candidate_442	Intergenic	3302650	3302694	44						Miotto et al. 2012
M. tuberculosis H37Rv	candidate_443	AS	3303756	3303873	117	Rv2951c					Miotto et al. 2012
M. tuberculosis H37Rv	candidate_1490	AS	3308995	3309145	150	Rv2956					Miotto et al. 2012
M. tuberculosis H37Rv	candidate_444	AS to 5'/3' UTRs	3312756	3312888	132	Rv2959c					Miotto et al. 2012
M. tuberculosis H37Rv	candidate_1491	Within 5'/3' UTRs	3312856	3312889	33	Rv2959c		Rv2960			Miotto et al. 2012
M. tuberculosis H37Rv	candidate_1492	AS	3315915	3315945	30	Rv2963					Miotto et al. 2012
M. tuberculosis H37Rv	candidate_1493	AS	3316057	3316136	79	Rv2963					Miotto et al. 2012
M. tuberculosis H37Rv	candidate_1888	Within 5'/3' UTRs	3318816	3318855	39	Rv2965c		Rv2966c			Miotto et al. 2012
M. tuberculosis H37Rv	candidate_830	AS to 5'/3' UTRs	3318817	3318857	40	Rv2965c		Rv2966c			Miotto et al. 2012
M. tuberculosis H37Rv	candidate_1889	Within 5'/3' UTRs	3319505	3319582	77			Rv2966c			Miotto et al. 2012
M. tuberculosis H37Rv	candidate_831	AS to 5'/3' UTRs	3319507	3319584	77	Rv2966c		Rv2967c			Miotto et al. 2012
M. tuberculosis H37Rv	candidate_1494	Within 5'/3' UTRs	3325703	3325806	103			Rv2970c			Miotto et al. 2012
M. tuberculosis H37Rv	candidate_445	AS to 5'/3' UTRs	3325716	3325806	90	Rv2970c					Miotto et al. 2012
M. tuberculosis H37Rv	candidate_1495	AS	3325970	3326122	152	Rv2970A		Rv2971			Miotto et al. 2012
M. tuberculosis H37Rv	candidate_1496	Intergenic	3331946	3331976	30						Miotto et al. 2012
M. tuberculosis H37Rv	candidate_446	Intergenic	3331947	3331978	31						Miotto et al. 2012
M. tuberculosis H37Rv	candidate_1890	AS to 5'/3' UTRs	3336508	3336547	39	Rv2980					Miotto et al. 2012
M. tuberculosis H37Rv	candidate_832	Within 5'/3' UTRs	3336510	3336549	39			Rv2980			Miotto et al. 2012
M. tuberculosis H37Rv	candidate_1891	AS to 5'/3' UTRs	3336567	3336606	39	Rv2980					Miotto et al. 2012
M. tuberculosis H37Rv	candidate_833	Within 5'/3' UTRs	3336569	3336608	39			Rv2980			Miotto et al. 2012
M. tuberculosis H37Rv	candidate_1892	Intergenic	3336626	3336665	39						Miotto et al. 2012
M. tuberculosis H37Rv	candidate_834	Intergenic	3336628	3336667	39						Miotto et al. 2012
M. tuberculosis H37Rv	candidate_1893	Within 5'/3' UTRs	3336685	3336724	39			Rv2981c			Miotto et al. 2012
M. tuberculosis H37Rv	candidate_835	AS to 5'/3' UTRs	3336687	3336726	39	Rv2981c					Miotto et al. 2012
M. tuberculosis H37Rv	candidate_1894	Within 5'/3' UTRs	3336744	3336783	39			Rv2981c			Miotto et al. 2012
M. tuberculosis H37Rv	candidate_836	AS to 5'/3' UTRs	3336746	3336785	39	Rv2981c					Miotto et al. 2012
M. tuberculosis H37Rv	candidate_1497	AS to 5'/3' UTRs	3343113	3343176	63	Rv2985		Rv2986c			Miotto et al. 2012
M. tuberculosis H37Rv	candidate_1714	Within 5'/3' UTRs	3343821	3343861	40			Rv2986c			Miotto et al. 2012
M. tuberculosis H37Rv	candidate_837	AS to 5'/3' UTRs	3343828	3343970	142	Rv2986c		Rv2987c			Miotto et al. 2012
M. tuberculosis H37Rv	candidate_1895	Within 5'/3' UTRs	3343862	3343968	106	Rv2986c		Rv2987c			Miotto et al. 2012
M. tuberculosis H37Rv	candidate_1498	AS to 5'/3' UTRs	3348501	3348547	46	Rv2991		Rvnt35			Miotto et al. 2012
M. tuberculosis H37Rv	candidate_447	AS to 5'/3' UTRs	3348693	3348749	56	Rvnt36					Miotto et al. 2012
M. tuberculosis H37Rv	candidate_1896	Intergenic	3351097	3351142	45						Miotto et al. 2012
M. tuberculosis H37Rv	candidate_838	Intergenic	3351099	3351144	45						Miotto et al. 2012
M. tuberculosis H37Rv	candidate_1897	AS to 5'/3' UTRs	3351153	3351198	45	Rv2994					Miotto et al. 2012
M. tuberculosis H37Rv	candidate_839	Within 5'/3' UTRs	3351155	3351200	45			Rv2994			Miotto et al. 2012
M. tuberculosis H37Rv	candidate_1499	AS	3351938	3351978	40	Rv2994					Miotto et al. 2012
M. tuberculosis H37Rv	candidate_448	AS	3353825	3353861	36	Rv2996c					Miotto et al. 2012
M. tuberculosis H37Rv	candidate_449	Within 5'/3' UTRs	3356739	3356769	30			Rv2998			Miotto et al. 2012
M. tuberculosis H37Rv	candidate_1500	AS to 5'/3' UTRs	3356786	3356836	50	Rv2998					Miotto et al. 2012
M. tuberculosis H37Rv	candidate_1501	Within 5'/3' UTRs	3359396	3359585	189			Rv3001c			Miotto et al. 2012
M. tuberculosis H37Rv	candidate_450	Intergenic	3359418	3359463	45						Miotto et al. 2012
M. tuberculosis H37Rv	candidate_451	AS to 5'/3' UTRs	3363055	3363141	86	Rv3003c					Miotto et al. 2012
M. tuberculosis H37Rv	candidate_452	AS	3364422	3364459	37	Rv3005c					Miotto et al. 2012
M. tuberculosis H37Rv	candidate_1503	AS	3365470	3365520	50	Rv3006					Miotto et al. 2012
M. tuberculosis H37Rv	candidate_453	AS	3368476	3368529	53	Rv3009c					Miotto et al. 2012
M. tuberculosis H37Rv	candidate_454	AS	3384599	3384682	83	Rv3025c					Miotto et al. 2012
M. tuberculosis H37Rv	candidate_1898	Intergenic	3386923	3386992	69						Miotto et al. 2012
M. tuberculosis H37Rv	candidate_840	Intergenic	3386925	3386994	69						Miotto et al. 2012
M. tuberculosis H37Rv	candidate_1899	Within 5'/3' UTRs	3388873	3388904	31			Rv3029c			Miotto et al. 2012
M. tuberculosis H37Rv	candidate_841	AS to 5'/3' UTRs	3388875	3388906	31	Rv3029c					Miotto et al. 2012
M. tuberculosis H37Rv	candidate_1504	Within 5'/3' UTRs	3388905	3388936	31			Rv3029c			Miotto et al. 2012
M. tuberculosis H37Rv	candidate_455	AS to 5'/3' UTRs	3388907	3388937	30	Rv3029c					Miotto et al. 2012
M. tuberculosis H37Rv	candidate_1900	Within 5'/3' UTRs	3388937	3389002	65			Rv3029c			Miotto et al. 2012
M. tuberculosis H37Rv	candidate_842	AS to 5'/3' UTRs	3388938	3389004	66	Rv3029c					Miotto et al. 2012
M. tuberculosis H37Rv	candidate_1901	AS to 5'/3' UTRs	3395268	3395320	52	Rv3035					Miotto et al. 2012
M. tuberculosis H37Rv	candidate_843	Within 5'/3' UTRs	3395270	3395322	52			Rv3035			Miotto et al. 2012
M. tuberculosis H37Rv	candidate_456	AS	3404862	3404898	36	Rv3043c					Miotto et al. 2012
M. tuberculosis H37Rv	candidate_457	AS to 5'/3' UTRs	3409373	3409423	50	Rv3048c					Miotto et al. 2012
M. tuberculosis H37Rv	candidate_1505	Within 5'/3' UTRs	3409378	3409421	43			Rv3048c			Miotto et al. 2012
M. tuberculosis H37Rv	candidate_1715	Within 5'/3' UTRs	3409422	3409483	61	Rv3048c		Rv3049c			Miotto et al. 2012
M. tuberculosis H37Rv	candidate_844	AS to 5'/3' UTRs	3409424	3409484	60	Rv3048c		Rv3049c			Miotto et al. 2012
M. tuberculosis H37Rv	candidate_458	AS	3410253	3410289	36	Rv3049c					Miotto et al. 2012
M. tuberculosis H37Rv	candidate_1506	Within 5'/3' UTRs	3411091	3411133	42			Rv3049c			Miotto et al. 2012
M. tuberculosis H37Rv	candidate_459	AS	3412628	3412660	32	Rv3051c					Miotto et al. 2012
M. tuberculosis H37Rv	candidate_460	AS	3413167	3413199	32	Rv3051c					Miotto et al. 2012
M. tuberculosis H37Rv	candidate_461	AS	3413977	3414018	41	Rv3051c					Miotto et al. 2012
M. tuberculosis H37Rv	candidate_462	AS	3414369	3414424	55	Rv3052c					Miotto et al. 2012
M. tuberculosis H37Rv	candidate_463	AS to 5'/3' UTRs	3414929	3415091	162	Rv3053c					Miotto et al. 2012
M. tuberculosis H37Rv	candidate_1507	Within 5'/3' UTRs	3414958	3415304	346			Rv3053c			Miotto et al. 2012
M. tuberculosis H37Rv	candidate_464	Intergenic	3415137	3415184	47						Miotto et al. 2012
M. tuberculosis H37Rv	candidate_465	Intergenic	3415249	3415306	57						Miotto et al. 2012
M. tuberculosis H37Rv	candidate_1508	AS	3420803	3420836	33	Rv3059					Miotto et al. 2012
M. tuberculosis H37Rv	candidate_1509	AS	3425694	3425726	32	Rv3062					Miotto et al. 2012
M. tuberculosis H37Rv	candidate_1510	AS to 5'/3' UTRs	3431805	3431840	35	Rv3067		Rvnt37			Miotto et al. 2012
M. tuberculosis H37Rv	candidate_466	AS	3468004	3468118	114	Rvns02					Miotto et al. 2012
M. tuberculosis H37Rv	candidate_467	AS	3468184	3468276	92	Rvns02					Miotto et al. 2012
M. tuberculosis H37Rv	candidate_1511	AS	3490326	3490369	43	Rv3124					Miotto et al. 2012
M. tuberculosis H37Rv	candidate_468	AS to 5'/3' UTRs	3490375	3490405	30	Rv3125c		Rv3124			Miotto et al. 2012
[truncated: 417 more rows]
